# Supplementary material for: Excited-State Lifetime Modulation by Twisted and Tilted Molecular Design in Carbene-Metal-Amide Photoemitters
Source: Chem Mater. 2022 Aug 4;34(16):7526–42. doi: 10.1021/acs.chemmater.2c01938 (PMC9404540; doi:10.1021/acs.chemmater.2c01938)
Supplement: Supplementary file 2 — cm2c01938_si_002.cif [file cm2c01938_si_002.cif]

 
data_LAu18F2Cz
 
_audit_creation_method            'SHELXL-2018/3'
_shelx_SHELXL_version_number      '2018/3'
_chemical_name_systematic         ?
_chemical_name_common             ?
_chemical_melting_point           ?
_chemical_formula_moiety          
 'C39 H45 Au F2 N2'
_chemical_formula_sum
 'C39 H45 Au F2 N2' 
_chemical_formula_weight          776.73

loop_
 _atom_type_symbol
 _atom_type_description
 _atom_type_scat_dispersion_real
 _atom_type_scat_dispersion_imag
 _atom_type_scat_source
 'C'  'C'   0.0033   0.0016
 'International Tables Vol C Tables 4.2.6.8 and 6.1.1.4'
 'H'  'H'   0.0000   0.0000
 'International Tables Vol C Tables 4.2.6.8 and 6.1.1.4'
 'N'  'N'   0.0061   0.0033
 'International Tables Vol C Tables 4.2.6.8 and 6.1.1.4'
 'F'  'F'   0.0171   0.0103
 'International Tables Vol C Tables 4.2.6.8 and 6.1.1.4'
 'Au'  'Au'  -2.0133   8.8022
 'International Tables Vol C Tables 4.2.6.8 and 6.1.1.4'
 
_space_group_crystal_system       orthorhombic
_space_group_IT_number            19
_space_group_name_H-M_alt         'P 21 21 21'
_space_group_name_Hall            'P 2ac 2ab'
 
_shelx_space_group_comment
;
The symmetry employed for this shelxl refinement is uniquely defined
by the following loop, which should always be used as a source of
symmetry information in preference to the above space-group names.
They are only intended as comments.
;
 
loop_
 _space_group_symop_operation_xyz
 'x, y, z'
 '-x+1/2, -y, z+1/2'
 '-x, y+1/2, -z+1/2'
 'x+1/2, -y+1/2, -z'
 
_cell_length_a                    9.4894(3)
_cell_length_b                    15.5514(6)
_cell_length_c                    21.9698(7)
_cell_angle_alpha                 90
_cell_angle_beta                  90
_cell_angle_gamma                 90
_cell_volume                      3242.16(19)
_cell_formula_units_Z             4
_cell_measurement_temperature     140.1(7)
_cell_measurement_reflns_used     11392   
_cell_measurement_theta_min       3.6990  
_cell_measurement_theta_max       31.9130 
 
_exptl_crystal_description        'block'
_exptl_crystal_colour             'colourless'
_exptl_crystal_density_meas       'not measured'
_exptl_crystal_density_method     ?
_exptl_crystal_density_diffrn     1.591          
_exptl_crystal_F_000              1560
_exptl_transmission_factor_min    ?
_exptl_transmission_factor_max    ?
_exptl_crystal_size_max           0.360
_exptl_crystal_size_mid           0.240
_exptl_crystal_size_min           0.200
_exptl_absorpt_coefficient_mu     4.580
_shelx_estimated_absorpt_T_min    0.289
_shelx_estimated_absorpt_T_max    0.461
_exptl_absorpt_correction_type    'multi-scan'
_exptl_absorpt_correction_T_min   0.36383
_exptl_absorpt_correction_T_max   1.00000
_exptl_absorpt_process_details    
;                                                         
CrysAlisPro, Agilent Technologies,                        
Version 1.171.37.35 (release 13-08-2014 CrysAlis171 .NET) 
(compiled Aug 13 2014,18:06:01)                           
Empirical absorption correction using spherical harmonics,
 implemented in SCALE3 ABSPACK scaling algorithm.         
;                                                         
_exptl_absorpt_special_details    ?
_diffrn_ambient_temperature       140.1(7)
_diffrn_radiation_wavelength      0.71073
_diffrn_radiation_type            MoK\a                      
_diffrn_source                    'Enhance (Mo) X-ray Source'
_diffrn_measurement_device_type   
'Oxford Diffraction Xcalibur 3/Sapphire3 CCD' 
_diffrn_measurement_method        'Thin slice \w scans'
_diffrn_detector_area_resol_mean  16.0050              
_diffrn_reflns_number             37125
_diffrn_reflns_av_unetI/netI      0.0422
_diffrn_reflns_av_R_equivalents   0.0482
_diffrn_reflns_limit_h_min        -12
_diffrn_reflns_limit_h_max        12
_diffrn_reflns_limit_k_min        -20
_diffrn_reflns_limit_k_max        20
_diffrn_reflns_limit_l_min        -28
_diffrn_reflns_limit_l_max        29
_diffrn_reflns_theta_min          3.210
_diffrn_reflns_theta_max          27.997
_diffrn_reflns_theta_full         25.242
_diffrn_measured_fraction_theta_max   0.997
_diffrn_measured_fraction_theta_full  0.997
_diffrn_reflns_Laue_measured_fraction_max    0.997
_diffrn_reflns_Laue_measured_fraction_full   0.997
_diffrn_reflns_point_group_measured_fraction_max   0.998
_diffrn_reflns_point_group_measured_fraction_full  0.998
_reflns_number_total              7835
_reflns_number_gt                 7239
_reflns_threshold_expression      'I > 2\s(I)'
_reflns_Friedel_coverage          0.790
_reflns_Friedel_fraction_max      0.999
_reflns_Friedel_fraction_full     0.999
 
_reflns_special_details
;
 Reflections were merged by SHELXL according to the crystal
 class for the calculation of statistics and refinement.
 
 _reflns_Friedel_fraction is defined as the number of unique
 Friedel pairs measured divided by the number that would be
 possible theoretically, ignoring centric projections and
 systematic absences.
;
 
_computing_data_collection                                       
;                                                                
CrysAlisPro, Agilent Technologies,                               
Version 1.171.37.35 (release 13-08-2014 CrysAlis171 .NET)        
(compiled Aug 13 2014,18:06:01)                                  
;                                                                
_computing_cell_refinement                                       
;                                                                
CrysAlisPro, Agilent Technologies,                               
Version 1.171.37.35 (release 13-08-2014 CrysAlis171 .NET)        
(compiled Aug 13 2014,18:06:01)                                  
;                                                                
_computing_data_reduction                                        
;                                                                
CrysAlisPro, Agilent Technologies,                               
Version 1.171.37.35 (release 13-08-2014 CrysAlis171 .NET)        
(compiled Aug 13 2014,18:06:01)                                  
;                                                                
_computing_structure_solution     'SHELXS-97 (Sheldrick, 2008)'  
_computing_structure_refinement 'SHELXL-2018/3 (Sheldrick, 2018)'
_computing_molecular_graphics     ?
_computing_publication_material   ?
_refine_special_details           ?
_refine_ls_structure_factor_coef  Fsqd
_refine_ls_matrix_type            full
_refine_ls_weighting_scheme       calc
_refine_ls_weighting_details
'w=1/[\s^2^(Fo^2^)+(0.0300P)^2^+0.1000P] where P=(Fo^2^+2Fc^2^)/3'
_atom_sites_solution_primary      ?
_atom_sites_solution_secondary    ?
_atom_sites_solution_hydrogens    geom
_refine_ls_hydrogen_treatment     constr
_refine_ls_extinction_method      none
_refine_ls_extinction_coef        .
_refine_ls_abs_structure_details
;
 Flack x determined using 2982 quotients [(I+)-(I-)]/[(I+)+(I-)]
 (Parsons, Flack and Wagner, Acta Cryst. B69 (2013) 249-259).
;
_refine_ls_abs_structure_Flack    -0.032(3)
_chemical_absolute_configuration  ?
_refine_ls_number_reflns          7835
_refine_ls_number_parameters      408
_refine_ls_number_restraints      0
_refine_ls_R_factor_all           0.0342
_refine_ls_R_factor_gt            0.0289
_refine_ls_wR_factor_ref          0.0603
_refine_ls_wR_factor_gt           0.0585
_refine_ls_goodness_of_fit_ref    1.019
_refine_ls_restrained_S_all       1.019
_refine_ls_shift/su_max           0.000
_refine_ls_shift/su_mean          0.000
 
loop_
 _atom_site_label
 _atom_site_type_symbol
 _atom_site_fract_x
 _atom_site_fract_y
 _atom_site_fract_z
 _atom_site_U_iso_or_equiv
 _atom_site_adp_type
 _atom_site_occupancy
 _atom_site_site_symmetry_order  
 _atom_site_calc_flag
 _atom_site_refinement_flags_posn
 _atom_site_refinement_flags_adp
 _atom_site_refinement_flags_occupancy
 _atom_site_disorder_assembly
 _atom_site_disorder_group
C1 C 0.5102(5) -0.0749(3) 0.2012(2) 0.0236(12) Uani 1 1 d . . . . .
N1 N 0.4492(4) -0.1108(3) 0.1544(2) 0.0212(10) Uani 1 1 d . . . . .
F1 F 0.6674(4) 0.0891(2) 0.06000(16) 0.0441(9) Uani 1 1 d . . . . .
Au1 Au 0.66060(2) 0.01411(2) 0.19087(2) 0.02446(6) Uani 1 1 d . . . . .
N2 N 0.8116(4) 0.1070(3) 0.17919(19) 0.0233(10) Uani 1 1 d . . . . .
F2 F 0.8769(4) 0.0467(3) 0.3050(2) 0.0641(13) Uani 1 1 d . . . . .
C2 C 0.4435(6) -0.1097(4) 0.2596(3) 0.0335(15) Uani 1 1 d . . . . .
C3 C 0.3729(13) -0.1995(8) 0.2342(7) 0.031(2) Uani 0.5 1 d . . P A 1
H3A H 0.437459 -0.247389 0.239095 0.038 Uiso 0.5 1 calc R U P A 1
H3B H 0.286036 -0.212397 0.255572 0.038 Uiso 0.5 1 calc R U P A 1
C4 C 0.3454(6) -0.1824(3) 0.1687(3) 0.0276(12) Uani 1 1 d . . . . .
C5 C 0.4687(6) -0.0825(4) 0.0916(3) 0.0233(12) Uani 1 1 d . . . . .
C6 C 0.5714(6) -0.1202(4) 0.0543(3) 0.0279(14) Uani 1 1 d . . . . .
C7 C 0.5775(6) -0.0934(4) -0.0061(3) 0.0351(15) Uani 1 1 d . . . . .
H7A H 0.644251 -0.117815 -0.031859 0.042 Uiso 1 1 calc R U . . .
C8 C 0.4879(6) -0.0320(4) -0.0288(3) 0.0329(14) Uani 1 1 d . . . . .
H8A H 0.493104 -0.016196 -0.069604 0.039 Uiso 1 1 calc R U . . .
C9 C 0.3896(5) 0.0063(4) 0.0092(3) 0.0276(12) Uani 1 1 d . . . . .
H9A H 0.330066 0.048473 -0.006307 0.033 Uiso 1 1 calc R U . . .
C10 C 0.3786(5) -0.0170(4) 0.0700(2) 0.0227(10) Uani 1 1 d . . . . .
C11 C 0.2766(5) 0.0314(3) 0.1111(3) 0.0262(13) Uani 1 1 d . . . . .
H11A H 0.269222 -0.000632 0.149441 0.031 Uiso 1 1 calc R U . . .
C12 C 0.3323(8) 0.1212(3) 0.1261(3) 0.0381(14) Uani 1 1 d . . . . .
H12A H 0.270782 0.148362 0.154965 0.057 Uiso 1 1 calc R U . . .
H12B H 0.335879 0.155044 0.089553 0.057 Uiso 1 1 calc R U . . .
H12C H 0.425190 0.116687 0.143091 0.057 Uiso 1 1 calc R U . . .
C13 C 0.1286(6) 0.0377(4) 0.0838(3) 0.0386(16) Uani 1 1 d . . . . .
H13A H 0.063446 0.055993 0.114565 0.058 Uiso 1 1 calc R U . . .
H13B H 0.100659 -0.017552 0.068488 0.058 Uiso 1 1 calc R U . . .
H13C H 0.129025 0.078659 0.051068 0.058 Uiso 1 1 calc R U . . .
C14 C 0.6834(6) -0.1826(4) 0.0779(3) 0.0373(15) Uani 1 1 d . . . . .
H14A H 0.662043 -0.195658 0.120558 0.045 Uiso 1 1 calc R U . . .
C15 C 0.8273(7) -0.1385(5) 0.0754(4) 0.0522(19) Uani 1 1 d . . . . .
H15A H 0.897995 -0.176896 0.090891 0.078 Uiso 1 1 calc R U . . .
H15B H 0.825176 -0.087284 0.099767 0.078 Uiso 1 1 calc R U . . .
H15C H 0.849065 -0.123764 0.034053 0.078 Uiso 1 1 calc R U . . .
C16 C 0.6862(8) -0.2671(5) 0.0424(4) 0.055(2) Uani 1 1 d . . . . .
H16A H 0.756990 -0.304291 0.059282 0.083 Uiso 1 1 calc R U . . .
H16B H 0.707655 -0.255704 0.000505 0.083 Uiso 1 1 calc R U . . .
H16C H 0.595804 -0.294545 0.045246 0.083 Uiso 1 1 calc R U . . .
C17 C 0.5454(6) -0.1440(3) 0.3082(3) 0.0273(12) Uani 1 1 d . . . . .
H17A H 0.603701 -0.189356 0.290196 0.033 Uiso 1 1 calc R U . . .
C18 C 0.4612(7) -0.1820(4) 0.3617(3) 0.0334(14) Uani 1 1 d . . . . .
H18A H 0.401263 -0.228160 0.347180 0.040 Uiso 1 1 calc R U . . .
H18B H 0.525500 -0.205615 0.391682 0.040 Uiso 1 1 calc R U . . .
C19 C 0.3712(7) -0.1125(4) 0.3909(3) 0.0378(16) Uani 1 1 d . . . . .
H19A H 0.316797 -0.137660 0.424407 0.045 Uiso 1 1 calc R U . . .
C20 C 0.4682(8) -0.0421(4) 0.4163(3) 0.0438(17) Uani 1 1 d . . . . .
H20A H 0.531728 -0.066301 0.446305 0.053 Uiso 1 1 calc R U . . .
H20B H 0.412597 0.002458 0.435670 0.053 Uiso 1 1 calc R U . . .
C21 C 0.5532(7) -0.0038(4) 0.3627(3) 0.0375(15) Uani 1 1 d . . . . .
H21A H 0.615256 0.041767 0.377837 0.045 Uiso 1 1 calc R U . . .
C22 C 0.6410(6) -0.0741(4) 0.3333(3) 0.0292(13) Uani 1 1 d . . . . .
H22A H 0.704715 -0.098546 0.363119 0.035 Uiso 1 1 calc R U . . .
H22B H 0.696939 -0.049812 0.300564 0.035 Uiso 1 1 calc R U . . .
C23 C 0.4516(7) 0.0334(4) 0.3153(3) 0.0466(19) Uani 1 1 d . . . . .
H23A H 0.394597 0.078117 0.333785 0.056 Uiso 1 1 calc R U . . .
H23B H 0.504828 0.058880 0.282188 0.056 Uiso 1 1 calc R U . . .
C24 C 0.2706(7) -0.0740(6) 0.3447(4) 0.059(2) Uani 1 1 d . . . . .
H24A H 0.216136 -0.028362 0.363432 0.070 Uiso 1 1 calc R U . . .
H24B H 0.205850 -0.117761 0.330320 0.070 Uiso 1 1 calc R U . . .
C25 C 0.3562(6) -0.0376(4) 0.2905(3) 0.0440(18) Uani 1 1 d . . . . .
H25A H 0.291059 -0.012858 0.260664 0.053 Uiso 1 1 calc R U . . .
C26 C 0.3735(13) -0.2642(8) 0.1287(7) 0.0372(17) Uani 0.5 1 d . . P A 1
H26A H 0.352597 -0.251510 0.086919 0.056 Uiso 0.5 1 calc R U P A 1
H26B H 0.314596 -0.310549 0.142379 0.056 Uiso 0.5 1 calc R U P A 1
H26C H 0.470679 -0.280721 0.132337 0.056 Uiso 0.5 1 calc R U P A 1
C27 C 0.1894(15) -0.1528(9) 0.1561(8) 0.0372(17) Uani 0.5 1 d . . P A 1
H27A H 0.179682 -0.137289 0.114037 0.056 Uiso 0.5 1 calc R U P A 1
H27B H 0.167557 -0.104007 0.181188 0.056 Uiso 0.5 1 calc R U P A 1
H27C H 0.125881 -0.198988 0.165459 0.056 Uiso 0.5 1 calc R U P A 1
C28 C 0.8309(6) 0.1552(3) 0.1267(2) 0.0212(10) Uani 1 1 d . . . . .
C29 C 0.7694(6) 0.1482(4) 0.0690(3) 0.0261(12) Uani 1 1 d . . . . .
C30 C 0.8116(6) 0.1993(4) 0.0219(3) 0.0306(14) Uani 1 1 d . . . . .
H30A H 0.769397 0.193554 -0.016088 0.037 Uiso 1 1 calc R U . . .
C31 C 0.9178(6) 0.2601(4) 0.0306(3) 0.0361(15) Uani 1 1 d . . . . .
H31A H 0.947763 0.293352 -0.002177 0.043 Uiso 1 1 calc R U . . .
C32 C 0.9785(6) 0.2716(4) 0.0863(3) 0.0309(13) Uani 1 1 d . . . . .
H32A H 1.047040 0.313611 0.092121 0.037 Uiso 1 1 calc R U . . .
C33 C 0.9357(5) 0.2190(3) 0.1347(3) 0.0233(12) Uani 1 1 d . . . . .
C34 C 0.9841(5) 0.2099(3) 0.1959(3) 0.0236(11) Uani 1 1 d . . . . .
C35 C 1.0891(6) 0.2518(4) 0.2297(3) 0.0354(15) Uani 1 1 d . . . . .
H35A H 1.137307 0.298314 0.213144 0.042 Uiso 1 1 calc R U . . .
C36 C 1.1203(6) 0.2238(4) 0.2872(3) 0.0386(16) Uani 1 1 d . . . . .
H36A H 1.189254 0.251495 0.309967 0.046 Uiso 1 1 calc R U . . .
C37 C 1.0485(6) 0.1537(4) 0.3115(3) 0.0390(14) Uani 1 1 d . . . . .
H37A H 1.071566 0.133783 0.350109 0.047 Uiso 1 1 calc R U . . .
C38 C 0.9442(6) 0.1138(4) 0.2790(3) 0.0341(15) Uani 1 1 d . . . . .
C39 C 0.9084(6) 0.1395(4) 0.2205(3) 0.0244(12) Uani 1 1 d . . . . .
C3' C 0.3149(13) -0.1619(8) 0.2362(6) 0.031(2) Uani 0.5 1 d . . P A 2
H3'A H 0.304110 -0.214559 0.259419 0.038 Uiso 0.5 1 calc R U P A 2
H3'B H 0.229099 -0.128409 0.239963 0.038 Uiso 0.5 1 calc R U P A 2
C26' C 0.4229(14) -0.2646(8) 0.1655(7) 0.0372(17) Uani 0.5 1 d . . P A 2
H26D H 0.506616 -0.260892 0.189903 0.056 Uiso 0.5 1 calc R U P A 2
H26E H 0.448274 -0.276235 0.124034 0.056 Uiso 0.5 1 calc R U P A 2
H26F H 0.364154 -0.310191 0.180547 0.056 Uiso 0.5 1 calc R U P A 2
C27' C 0.2117(15) -0.1772(9) 0.1351(7) 0.0372(17) Uani 0.5 1 d . . P A 2
H27D H 0.170268 -0.121516 0.141099 0.056 Uiso 0.5 1 calc R U P A 2
H27E H 0.148313 -0.220701 0.149616 0.056 Uiso 0.5 1 calc R U P A 2
H27F H 0.229168 -0.185933 0.092464 0.056 Uiso 0.5 1 calc R U P A 2
 
loop_
 _atom_site_aniso_label
 _atom_site_aniso_U_11
 _atom_site_aniso_U_22
 _atom_site_aniso_U_33
 _atom_site_aniso_U_23
 _atom_site_aniso_U_13
 _atom_site_aniso_U_12
C1 0.015(2) 0.034(3) 0.021(3) 0.000(2) -0.003(2) -0.005(2)
N1 0.016(2) 0.018(2) 0.030(3) 0.0020(19) 0.0022(19) -0.0032(17)
F1 0.037(2) 0.063(2) 0.033(2) 0.0053(17) -0.0095(18) -0.027(2)
Au1 0.02082(9) 0.03472(11) 0.01784(9) 0.00257(9) -0.00142(9) -0.01134(8)
N2 0.023(2) 0.032(2) 0.015(2) -0.0001(18) -0.0013(17) -0.0106(18)
F2 0.074(3) 0.080(3) 0.038(2) 0.025(2) -0.024(2) -0.048(2)
C2 0.032(3) 0.044(4) 0.025(4) 0.006(3) -0.004(3) -0.019(3)
C3 0.028(6) 0.019(6) 0.047(5) 0.001(5) 0.004(4) -0.005(3)
C4 0.022(3) 0.015(2) 0.046(4) 0.004(2) -0.003(3) -0.002(2)
C5 0.020(3) 0.028(3) 0.021(3) -0.002(2) -0.007(2) 0.001(2)
C6 0.020(3) 0.035(3) 0.028(4) -0.007(3) -0.006(2) 0.006(2)
C7 0.028(3) 0.052(4) 0.025(4) -0.007(3) 0.002(2) 0.008(3)
C8 0.039(3) 0.042(4) 0.018(3) -0.002(2) -0.010(2) 0.002(3)
C9 0.028(3) 0.027(3) 0.027(3) 0.000(2) -0.010(2) 0.001(2)
C10 0.020(2) 0.023(2) 0.025(3) -0.003(2) -0.005(2) 0.000(2)
C11 0.025(3) 0.025(3) 0.029(3) -0.003(2) -0.002(2) 0.008(2)
C12 0.050(4) 0.025(3) 0.039(4) -0.005(2) -0.008(3) 0.008(3)
C13 0.028(3) 0.040(4) 0.048(4) 0.000(3) -0.002(3) 0.015(2)
C14 0.025(3) 0.053(4) 0.034(4) 0.001(3) -0.001(3) 0.019(3)
C15 0.020(3) 0.088(5) 0.049(4) 0.004(4) 0.002(3) 0.014(4)
C16 0.060(5) 0.060(5) 0.047(5) -0.005(4) 0.005(4) 0.033(4)
C17 0.037(3) 0.021(3) 0.024(3) -0.001(3) 0.007(3) 0.000(2)
C18 0.046(4) 0.026(3) 0.028(3) 0.010(3) 0.005(3) -0.006(3)
C19 0.043(4) 0.035(3) 0.036(4) 0.013(3) 0.020(3) 0.001(3)
C20 0.070(5) 0.035(3) 0.027(4) 0.002(3) 0.018(3) 0.007(3)
C21 0.063(4) 0.025(4) 0.025(3) -0.006(2) 0.009(3) -0.015(3)
C22 0.026(3) 0.039(3) 0.022(3) 0.006(2) -0.003(2) -0.002(3)
C23 0.063(4) 0.030(3) 0.047(4) 0.011(3) 0.030(4) 0.020(3)
C24 0.032(4) 0.089(6) 0.055(5) 0.034(4) 0.027(3) 0.011(4)
C25 0.024(3) 0.064(4) 0.043(4) 0.028(3) 0.013(3) 0.013(3)
C26 0.035(4) 0.025(4) 0.051(6) -0.005(3) -0.003(3) -0.006(3)
C27 0.035(4) 0.025(4) 0.051(6) -0.005(3) -0.003(3) -0.006(3)
C28 0.019(2) 0.026(3) 0.019(3) -0.0005(19) 0.006(2) 0.003(2)
C29 0.019(3) 0.035(3) 0.023(3) 0.000(3) 0.000(2) -0.002(2)
C30 0.032(3) 0.037(3) 0.022(3) 0.004(2) 0.001(2) 0.004(3)
C31 0.042(4) 0.033(3) 0.034(4) 0.009(3) 0.006(3) -0.003(3)
C32 0.033(3) 0.025(3) 0.035(4) 0.004(3) 0.007(3) -0.004(2)
C33 0.018(3) 0.021(3) 0.031(3) -0.004(2) 0.004(2) 0.003(2)
C34 0.018(2) 0.025(3) 0.028(3) -0.004(2) 0.005(2) -0.0034(19)
C35 0.029(3) 0.036(4) 0.041(4) -0.008(3) 0.007(3) -0.013(3)
C36 0.024(3) 0.058(4) 0.034(4) -0.014(3) -0.002(2) -0.017(3)
C37 0.034(3) 0.055(4) 0.027(3) -0.002(4) -0.006(3) -0.006(3)
C38 0.029(3) 0.043(4) 0.031(4) 0.006(3) -0.003(3) -0.010(3)
C39 0.019(3) 0.030(3) 0.023(3) -0.001(2) 0.002(2) -0.002(2)
C3' 0.028(6) 0.019(6) 0.047(5) 0.001(5) 0.004(4) -0.005(3)
C26' 0.035(4) 0.025(4) 0.051(6) -0.005(3) -0.003(3) -0.006(3)
C27' 0.035(4) 0.025(4) 0.051(6) -0.005(3) -0.003(3) -0.006(3)
 
_geom_special_details
;
 All esds (except the esd in the dihedral angle between two l.s. planes)
 are estimated using the full covariance matrix.  The cell esds are taken
 into account individually in the estimation of esds in distances, angles
 and torsion angles; correlations between esds in cell parameters are only
 used when they are defined by crystal symmetry.  An approximate (isotropic)
 treatment of cell esds is used for estimating esds involving l.s. planes.
;
 
loop_
 _geom_bond_atom_site_label_1
 _geom_bond_atom_site_label_2
 _geom_bond_distance
 _geom_bond_site_symmetry_2
 _geom_bond_publ_flag
C1 N1 1.304(7) . ?
C1 C2 1.529(8) . ?
C1 Au1 2.001(5) . ?
N1 C5 1.461(7) . ?
N1 C4 1.520(7) . ?
F1 C29 1.350(6) . ?
Au1 N2 2.051(4) . ?
N2 C39 1.386(7) . ?
N2 C28 1.388(6) . ?
F2 C38 1.351(7) . ?
C2 C17 1.536(8) . ?
C2 C25 1.550(9) . ?
C2 C3' 1.554(13) . ?
C2 C3 1.647(13) . ?
C3 C4 1.485(15) . ?
C4 C27' 1.471(16) . ?
C4 C26' 1.476(13) . ?
C4 C3' 1.543(15) . ?
C4 C26 1.570(14) . ?
C4 C27 1.575(15) . ?
C5 C6 1.402(8) . ?
C5 C10 1.412(7) . ?
C6 C7 1.393(9) . ?
C6 C14 1.529(8) . ?
C7 C8 1.372(8) . ?
C8 C9 1.388(8) . ?
C9 C10 1.389(8) . ?
C10 C11 1.522(7) . ?
C11 C12 1.530(8) . ?
C11 C13 1.531(7) . ?
C14 C15 1.528(9) . ?
C14 C16 1.529(9) . ?
C17 C22 1.519(8) . ?
C17 C18 1.540(8) . ?
C18 C19 1.519(8) . ?
C19 C24 1.518(10) . ?
C19 C20 1.534(9) . ?
C20 C21 1.545(8) . ?
C21 C22 1.519(8) . ?
C21 C23 1.533(9) . ?
C23 C25 1.529(10) . ?
C24 C25 1.547(8) . ?
C28 C29 1.399(8) . ?
C28 C33 1.416(7) . ?
C29 C30 1.365(8) . ?
C30 C31 1.395(8) . ?
C31 C32 1.366(9) . ?
C32 C33 1.402(8) . ?
C33 C34 1.427(8) . ?
C34 C35 1.404(8) . ?
C34 C39 1.417(7) . ?
C35 C36 1.368(9) . ?
C36 C37 1.391(9) . ?
C37 C38 1.369(8) . ?
C38 C39 1.387(8) . ?
 
loop_
 _geom_angle_atom_site_label_1
 _geom_angle_atom_site_label_2
 _geom_angle_atom_site_label_3
 _geom_angle
 _geom_angle_site_symmetry_1
 _geom_angle_site_symmetry_3
 _geom_angle_publ_flag
N1 C1 C2 109.0(4) . . ?
N1 C1 Au1 121.6(4) . . ?
C2 C1 Au1 129.4(4) . . ?
C1 N1 C5 123.9(4) . . ?
C1 N1 C4 116.0(5) . . ?
C5 N1 C4 119.9(4) . . ?
C1 Au1 N2 178.7(2) . . ?
C39 N2 C28 105.1(4) . . ?
C39 N2 Au1 129.6(4) . . ?
C28 N2 Au1 125.2(3) . . ?
C1 C2 C17 116.5(5) . . ?
C1 C2 C25 109.5(5) . . ?
C17 C2 C25 106.4(5) . . ?
C1 C2 C3' 103.4(7) . . ?
C17 C2 C3' 122.9(7) . . ?
C25 C2 C3' 95.9(6) . . ?
C1 C2 C3 100.6(6) . . ?
C17 C2 C3 101.4(6) . . ?
C25 C2 C3 123.0(6) . . ?
C4 C3 C2 104.4(8) . . ?
C27' C4 C26' 117.0(8) . . ?
C27' C4 N1 114.5(7) . . ?
C26' C4 N1 107.5(6) . . ?
C3 C4 N1 102.5(6) . . ?
C27' C4 C3' 108.1(9) . . ?
C26' C4 C3' 108.6(8) . . ?
N1 C4 C3' 99.7(6) . . ?
C3 C4 C26 111.6(8) . . ?
N1 C4 C26 111.6(6) . . ?
C3 C4 C27 112.8(9) . . ?
N1 C4 C27 111.0(6) . . ?
C26 C4 C27 107.4(8) . . ?
C6 C5 C10 121.8(5) . . ?
C6 C5 N1 120.9(5) . . ?
C10 C5 N1 117.3(5) . . ?
C7 C6 C5 117.4(5) . . ?
C7 C6 C14 119.0(5) . . ?
C5 C6 C14 123.4(6) . . ?
C8 C7 C6 122.0(6) . . ?
C7 C8 C9 119.8(6) . . ?
C8 C9 C10 121.2(5) . . ?
C9 C10 C5 117.8(5) . . ?
C9 C10 C11 119.3(5) . . ?
C5 C10 C11 122.8(5) . . ?
C10 C11 C12 111.0(5) . . ?
C10 C11 C13 112.4(5) . . ?
C12 C11 C13 110.0(5) . . ?
C15 C14 C6 109.0(6) . . ?
C15 C14 C16 110.6(5) . . ?
C6 C14 C16 112.6(5) . . ?
C22 C17 C2 112.3(4) . . ?
C22 C17 C18 107.9(5) . . ?
C2 C17 C18 109.7(5) . . ?
C19 C18 C17 110.0(5) . . ?
C24 C19 C18 110.6(6) . . ?
C24 C19 C20 109.8(6) . . ?
C18 C19 C20 108.9(5) . . ?
C19 C20 C21 108.2(5) . . ?
C22 C21 C23 109.1(5) . . ?
C22 C21 C20 109.5(5) . . ?
C23 C21 C20 109.6(5) . . ?
C21 C22 C17 110.0(5) . . ?
C25 C23 C21 110.0(5) . . ?
C19 C24 C25 109.2(5) . . ?
C23 C25 C24 107.5(6) . . ?
C23 C25 C2 111.2(5) . . ?
C24 C25 C2 110.7(6) . . ?
N2 C28 C29 131.0(5) . . ?
N2 C28 C33 111.5(5) . . ?
C29 C28 C33 117.4(5) . . ?
F1 C29 C30 119.7(5) . . ?
F1 C29 C28 119.0(5) . . ?
C30 C29 C28 121.3(5) . . ?
C29 C30 C31 120.2(6) . . ?
C32 C31 C30 121.0(6) . . ?
C31 C32 C33 118.8(5) . . ?
C32 C33 C28 121.2(5) . . ?
C32 C33 C34 132.7(5) . . ?
C28 C33 C34 105.9(5) . . ?
C35 C34 C39 121.1(6) . . ?
C35 C34 C33 132.9(5) . . ?
C39 C34 C33 105.8(5) . . ?
C36 C35 C34 119.6(6) . . ?
C35 C36 C37 119.8(6) . . ?
C38 C37 C36 120.6(7) . . ?
F2 C38 C37 118.1(6) . . ?
F2 C38 C39 120.0(5) . . ?
C37 C38 C39 122.0(6) . . ?
N2 C39 C38 131.6(5) . . ?
N2 C39 C34 111.6(5) . . ?
C38 C39 C34 116.8(5) . . ?
C4 C3' C2 106.2(8) . . ?
 
_refine_diff_density_max    0.995
_refine_diff_density_min   -0.882
_refine_diff_density_rms    0.098

_shelx_res_file
;
TITL AlexR140 in P2(1)2(1)2(1)
    a.res
    created by SHELXL-2018/3 at 21:08:57 on 25-Sep-2019
CELL  0.71073   9.4894  15.5514  21.9698   90.000   90.000   90.000
ZERR     4.00   0.0003   0.0006   0.0007    0.000    0.000    0.000
LATT  -1
SYMM  1/2 - X, - Y, 1/2 + Z
SYMM  - X, 1/2 + Y, 1/2 - Z
SYMM  1/2 + X, 1/2 - Y, - Z
SFAC  C    H    N    F    AU
UNIT  156  180  8  8   4
MERG   2
OMIT  -2 56
FMAP   2
PLAN   20
BOND
EADP C3 C3'
EADP C26 C27 C26' C27'
ACTA
SIZE 0.36 0.24 0.20
L.S.   8
WGHT    0.030000    0.100000
FVAR       0.09491
C1    1    0.510152   -0.074883    0.201193    11.00000    0.01539    0.03423 =
         0.02108    0.00011   -0.00328   -0.00451
N1    3    0.449235   -0.110848    0.154448    11.00000    0.01554    0.01806 =
         0.03009    0.00196    0.00219   -0.00321
F1    4    0.667398    0.089126    0.060003    11.00000    0.03680    0.06289 =
         0.03271    0.00533   -0.00953   -0.02675
AU1   5    0.660604    0.014110    0.190874    11.00000    0.02082    0.03472 =
         0.01784    0.00257   -0.00142   -0.01134
N2    3    0.811562    0.107042    0.179191    11.00000    0.02270    0.03222 =
         0.01484   -0.00014   -0.00134   -0.01062
F2    4    0.876917    0.046718    0.305041    11.00000    0.07391    0.08008 =
         0.03841    0.02503   -0.02425   -0.04763
C2    1    0.443521   -0.109661    0.259599    11.00000    0.03240    0.04352 =
         0.02461    0.00620   -0.00448   -0.01906
PART   1
C3    1    0.372920   -0.199522    0.234173    10.50000    0.02835    0.01916 =
         0.04678    0.00145    0.00415   -0.00500
AFIX  23
H3A   2    0.437459   -0.247389    0.239095    10.50000   -1.20000
H3B   2    0.286036   -0.212397    0.255572    10.50000   -1.20000
AFIX   0
PART   0
C4    1    0.345361   -0.182436    0.168742    11.00000    0.02162    0.01512 =
         0.04605    0.00396   -0.00310   -0.00188
C5    1    0.468732   -0.082484    0.091633    11.00000    0.02016    0.02847 =
         0.02123   -0.00232   -0.00656    0.00054
C6    1    0.571381   -0.120234    0.054319    11.00000    0.02010    0.03547 =
         0.02805   -0.00716   -0.00584    0.00600
C7    1    0.577485   -0.093395   -0.006139    11.00000    0.02848    0.05213 =
         0.02473   -0.00654    0.00199    0.00759
AFIX  43
H7A   2    0.644251   -0.117815   -0.031859    11.00000   -1.20000
AFIX   0
C8    1    0.487941   -0.032027   -0.028845    11.00000    0.03888    0.04160 =
         0.01822   -0.00216   -0.00988    0.00174
AFIX  43
H8A   2    0.493104   -0.016196   -0.069604    11.00000   -1.20000
AFIX   0
C9    1    0.389634    0.006347    0.009208    11.00000    0.02847    0.02720 =
         0.02725    0.00016   -0.01035    0.00111
AFIX  43
H9A   2    0.330066    0.048473   -0.006307    11.00000   -1.20000
AFIX   0
C10   1    0.378555   -0.016993    0.070037    11.00000    0.01962    0.02318 =
         0.02536   -0.00276   -0.00516    0.00032
C11   1    0.276630    0.031353    0.111141    11.00000    0.02534    0.02458 =
         0.02877   -0.00312   -0.00187    0.00751
AFIX  13
H11A  2    0.269222   -0.000632    0.149441    11.00000   -1.20000
AFIX   0
C12   1    0.332305    0.121231    0.126079    11.00000    0.04963    0.02534 =
         0.03931   -0.00549   -0.00830    0.00775
AFIX 137
H12A  2    0.270782    0.148362    0.154965    11.00000   -1.50000
H12B  2    0.335879    0.155044    0.089553    11.00000   -1.50000
H12C  2    0.425190    0.116687    0.143091    11.00000   -1.50000
AFIX   0
C13   1    0.128644    0.037705    0.083763    11.00000    0.02752    0.04010 =
         0.04825   -0.00031   -0.00229    0.01528
AFIX 137
H13A  2    0.063446    0.055993    0.114565    11.00000   -1.50000
H13B  2    0.100659   -0.017552    0.068488    11.00000   -1.50000
H13C  2    0.129025    0.078659    0.051068    11.00000   -1.50000
AFIX   0
C14   1    0.683403   -0.182558    0.077912    11.00000    0.02505    0.05267 =
         0.03406    0.00127   -0.00094    0.01892
AFIX  13
H14A  2    0.662043   -0.195658    0.120558    11.00000   -1.20000
AFIX   0
C15   1    0.827287   -0.138532    0.075424    11.00000    0.02027    0.08772 =
         0.04868    0.00351    0.00248    0.01411
AFIX 137
H15A  2    0.897995   -0.176896    0.090891    11.00000   -1.50000
H15B  2    0.825176   -0.087284    0.099767    11.00000   -1.50000
H15C  2    0.849065   -0.123764    0.034053    11.00000   -1.50000
AFIX   0
C16   1    0.686226   -0.267146    0.042435    11.00000    0.05966    0.05999 =
         0.04657   -0.00479    0.00460    0.03254
AFIX 137
H16A  2    0.756990   -0.304291    0.059282    11.00000   -1.50000
H16B  2    0.707655   -0.255704    0.000505    11.00000   -1.50000
H16C  2    0.595804   -0.294545    0.045246    11.00000   -1.50000
AFIX   0
C17   1    0.545413   -0.143977    0.308200    11.00000    0.03709    0.02101 =
         0.02384   -0.00069    0.00694    0.00002
AFIX  13
H17A  2    0.603701   -0.189356    0.290196    11.00000   -1.20000
AFIX   0
C18   1    0.461154   -0.181982    0.361731    11.00000    0.04577    0.02628 =
         0.02825    0.00995    0.00515   -0.00582
AFIX  23
H18A  2    0.401263   -0.228160    0.347180    11.00000   -1.20000
H18B  2    0.525500   -0.205615    0.391682    11.00000   -1.20000
AFIX   0
C19   1    0.371210   -0.112496    0.390939    11.00000    0.04280    0.03498 =
         0.03561    0.01255    0.02001    0.00119
AFIX  13
H19A  2    0.316797   -0.137660    0.424407    11.00000   -1.20000
AFIX   0
C20   1    0.468187   -0.042122    0.416252    11.00000    0.06953    0.03458 =
         0.02730    0.00235    0.01846    0.00713
AFIX  23
H20A  2    0.531728   -0.066301    0.446305    11.00000   -1.20000
H20B  2    0.412597    0.002458    0.435670    11.00000   -1.20000
AFIX   0
C21   1    0.553152   -0.003833    0.362727    11.00000    0.06301    0.02487 =
         0.02457   -0.00602    0.00888   -0.01476
AFIX  13
H21A  2    0.615256    0.041767    0.377837    11.00000   -1.20000
AFIX   0
C22   1    0.640957   -0.074066    0.333274    11.00000    0.02600    0.03924 =
         0.02244    0.00644   -0.00271   -0.00243
AFIX  23
H22A  2    0.704715   -0.098546    0.363119    11.00000   -1.20000
H22B  2    0.696939   -0.049812    0.300564    11.00000   -1.20000
AFIX   0
C23   1    0.451601    0.033417    0.315293    11.00000    0.06276    0.02972 =
         0.04734    0.01079    0.03027    0.02010
AFIX  23
H23A  2    0.394597    0.078117    0.333785    11.00000   -1.20000
H23B  2    0.504828    0.058880    0.282188    11.00000   -1.20000
AFIX   0
C24   1    0.270646   -0.073982    0.344665    11.00000    0.03206    0.08870 =
         0.05494    0.03366    0.02738    0.01137
AFIX  23
H24A  2    0.216136   -0.028362    0.363432    11.00000   -1.20000
H24B  2    0.205850   -0.117761    0.330320    11.00000   -1.20000
AFIX   0
C25   1    0.356161   -0.037626    0.290525    11.00000    0.02437    0.06420 =
         0.04346    0.02842    0.01315    0.01333
AFIX  13
H25A  2    0.291059   -0.012858    0.260664    11.00000   -1.20000
AFIX   0
PART   1
C26   1    0.373545   -0.264248    0.128707    10.50000    0.03533    0.02540 =
         0.05097   -0.00490   -0.00302   -0.00621
AFIX 137
H26A  2    0.352597   -0.251510    0.086919    10.50000   -1.50000
H26B  2    0.314596   -0.310549    0.142379    10.50000   -1.50000
H26C  2    0.470679   -0.280721    0.132337    10.50000   -1.50000
AFIX   0
C27   1    0.189399   -0.152787    0.156125    10.50000    0.03533    0.02540 =
         0.05097   -0.00490   -0.00302   -0.00621
AFIX 137
H27A  2    0.179682   -0.137289    0.114037    10.50000   -1.50000
H27B  2    0.167557   -0.104007    0.181188    10.50000   -1.50000
H27C  2    0.125881   -0.198988    0.165459    10.50000   -1.50000
AFIX   0
PART   0
C28   1    0.830921    0.155203    0.126669    11.00000    0.01887    0.02571 =
         0.01889   -0.00047    0.00567    0.00276
C29   1    0.769409    0.148239    0.069031    11.00000    0.01943    0.03536 =
         0.02340   -0.00050    0.00043   -0.00166
C30   1    0.811589    0.199310    0.021902    11.00000    0.03233    0.03699 =
         0.02235    0.00413    0.00078    0.00384
AFIX  43
H30A  2    0.769397    0.193554   -0.016088    11.00000   -1.20000
AFIX   0
C31   1    0.917816    0.260123    0.030554    11.00000    0.04177    0.03300 =
         0.03357    0.00885    0.00623   -0.00289
AFIX  43
H31A  2    0.947763    0.293352   -0.002177    11.00000   -1.20000
AFIX   0
C32   1    0.978538    0.271628    0.086348    11.00000    0.03281    0.02458 =
         0.03538    0.00427    0.00657   -0.00410
AFIX  43
H32A  2    1.047040    0.313611    0.092121    11.00000   -1.20000
AFIX   0
C33   1    0.935714    0.219006    0.134731    11.00000    0.01811    0.02076 =
         0.03116   -0.00350    0.00448    0.00251
C34   1    0.984089    0.209899    0.195884    11.00000    0.01805    0.02463 =
         0.02817   -0.00410    0.00518   -0.00335
C35   1    1.089146    0.251785    0.229710    11.00000    0.02875    0.03647 =
         0.04099   -0.00842    0.00711   -0.01262
AFIX  43
H35A  2    1.137307    0.298314    0.213144    11.00000   -1.20000
AFIX   0
C36   1    1.120280    0.223773    0.287179    11.00000    0.02392    0.05783 =
         0.03418   -0.01356   -0.00157   -0.01703
AFIX  43
H36A  2    1.189254    0.251495    0.309967    11.00000   -1.20000
AFIX   0
C37   1    1.048490    0.153696    0.311459    11.00000    0.03425    0.05521 =
         0.02740   -0.00161   -0.00630   -0.00644
AFIX  43
H37A  2    1.071566    0.133783    0.350109    11.00000   -1.20000
AFIX   0
C38   1    0.944199    0.113803    0.278959    11.00000    0.02853    0.04280 =
         0.03106    0.00626   -0.00264   -0.00973
C39   1    0.908401    0.139475    0.220492    11.00000    0.01948    0.03047 =
         0.02314   -0.00129    0.00183   -0.00197
PART   2
C3'   1    0.314878   -0.161913    0.236201    10.50000    0.02835    0.01916 =
         0.04678    0.00145    0.00415   -0.00500
AFIX  23
H3'A  2    0.304110   -0.214559    0.259419    10.50000   -1.20000
H3'B  2    0.229099   -0.128409    0.239963    10.50000   -1.20000
AFIX   0
C26'  1    0.422880   -0.264625    0.165525    10.50000    0.03533    0.02540 =
         0.05097   -0.00490   -0.00302   -0.00621
AFIX 137
H26D  2    0.506616   -0.260892    0.189903    10.50000   -1.50000
H26E  2    0.448274   -0.276235    0.124034    10.50000   -1.50000
H26F  2    0.364154   -0.310191    0.180547    10.50000   -1.50000
AFIX   0
C27'  1    0.211666   -0.177191    0.135054    10.50000    0.03533    0.02540 =
         0.05097   -0.00490   -0.00302   -0.00621
AFIX 137
H27D  2    0.170268   -0.121516    0.141099    10.50000   -1.50000
H27E  2    0.148313   -0.220701    0.149616    10.50000   -1.50000
H27F  2    0.229168   -0.185933    0.092464    10.50000   -1.50000
PART   0

AFIX   0
HKLF    4


REM  AlexR140 in P2(1)2(1)2(1)
REM wR2 = 0.0603, GooF = S = 1.019, Restrained GooF = 1.019 for all data
REM R1 = 0.0289 for 7239 Fo > 4sig(Fo) and 0.0342 for all 7835 data
REM 408 parameters refined using 0 restraints

END

WGHT      0.0275      0.0000

REM Highest difference peak  0.995,  deepest hole -0.882,  1-sigma level  0.098
Q1    1   0.6638 -0.0116  0.1513  11.00000  0.05    0.99
Q2    1   0.6695  0.0483  0.2298  11.00000  0.05    0.98
Q3    1   0.6854  0.0360  0.1527  11.00000  0.05    0.91
Q4    1   0.6798  0.0749  0.1914  11.00000  0.05    0.90
Q5    1   0.6625 -0.0197  0.2312  11.00000  0.05    0.89
Q6    1   0.6073  0.0056  0.1564  11.00000  0.05    0.71
Q7    1   0.7560  0.0192  0.1982  11.00000  0.05    0.70
Q8    1   0.6468 -0.0447  0.1916  11.00000  0.05    0.67
Q9    1   0.0164  0.0193  0.1925  11.00000  0.05    0.64
Q10   1   0.7151 -0.0423  0.1944  11.00000  0.05    0.49
Q11   1   0.6574  0.0023  0.4276  11.00000  0.05    0.43
Q12   1   0.6598 -0.1207  0.1290  11.00000  0.05    0.42
Q13   1   0.4917 -0.1058  0.1253  11.00000  0.05    0.40
Q14   1   0.0104 -0.0412  0.2081  11.00000  0.05    0.40
Q15   1   0.8397  0.1191  0.1954  11.00000  0.05    0.39
Q16   1   0.2399 -0.2041  0.1218  11.00000  0.05    0.38
Q17   1   0.6620 -0.1135  0.2518  11.00000  0.05    0.36
Q18   1   0.4065 -0.1403  0.2432  11.00000  0.05    0.35
Q19   1   0.5738 -0.0954  0.2087  11.00000  0.05    0.35
Q20   1   0.3515 -0.1998  0.3783  11.00000  0.05    0.34
;
_shelx_res_checksum   57470

_shelx_hkl_file
;
   0   0  -4   33.78    1.87
   0   0   4   36.35    1.93
   0   0  -5    1.00    0.57
   0   0  -5   -0.25    0.53
   0   0  -6  320.09    6.62
   0   0   6  309.64    6.68
   0   0  -7    0.15    0.60
   0   0   7    1.89    1.05
   0   0  -8 1000.00   11.75
   0   0   8  963.64   13.49
   0   0   9    1.12    1.55
   0   0  10  457.15   10.26
   0   0  11    3.68    1.93
   0   0  12   31.94    3.15
   0   0  13    1.34    1.23
   0   0  14   21.47    2.73
   0   0  15    0.79    1.52
   0   0  16  334.30   10.54
   0   0  17    6.78    2.26
   0   0  18  291.24   10.22
   0   0  19    4.98    2.16
   0   0  20   15.93    2.65
   0   0  21    0.13    1.65
   0   0  22   15.34    2.81
   0   0  23   -0.74    1.51
   0   0  24   97.20    6.72
   0   0  25    1.80    1.85
   0   0  26   88.59    6.66
   0   0  27    5.23    2.46
   0   0  27    6.19    2.77
   0   0  28   36.28    4.67
   0   0  28   30.66    4.16
   0   0 -28   42.92    4.90
   0   0  29    2.54    1.75
   0   0  29    2.45    2.31
   0   0  30    0.13    1.71
   0   0  30    2.58    2.19
   0   0  31    3.60    2.45
   0   0  31    1.17    1.92
   0   0 -31    4.01    2.54
   0   0  32   37.83    5.11
   0   0  33    1.80    2.41
   0   1   4  152.44    3.17
   0   1  -4  160.68    3.25
   0   1  -4  149.32    3.78
   0  -1  -4  143.12    3.35
   0  -1   4  151.51    3.81
   0  -1   4  138.83    3.22
   0  -1   5    1.94    0.91
   0   1  -5    0.92    0.54
   0  -1  -5    0.64    0.41
   0   1  -5    1.95    0.87
   0  -1   5    2.33    0.75
   0   1   5    2.95    0.70
   0   1   6  296.64    5.78
   0  -1   6  312.73    6.52
   0   1  -6  307.45    5.96
   0   1  -6  293.69    6.25
   0  -1  -6  301.66    6.02
   0   1   7    0.33    0.60
   0  -1   7    1.85    0.98
   0  -1   7    0.94    0.78
   0  -1  -7    1.30    0.56
   0  -1  -8   34.66    2.06
   0  -1   8   32.56    2.60
   0  -1   8   29.41    2.56
   0   1   8   34.51    2.46
   0   1   9   12.00    1.74
   0  -1  -9   14.23    1.49
   0  -1   9    9.41    1.78
   0   1  10  239.27    7.13
   0  -1  10  242.69    7.80
   0  -1  11    2.09    1.99
   0   1  11   -1.02    1.15
   0   1  12  245.00    7.76
   0  -1  12  258.49    8.64
   0  -1  13   14.27    2.66
   0   1  13   13.99    2.33
   0  -1  14  293.09    9.66
   0   1  14  259.65    8.57
   0  -1  15    6.15    2.11
   0   1  15    5.48    1.78
   0   1  16   25.50    3.04
   0  -1  16   33.97    3.71
   0  -1  17    1.19    1.51
   0   1  17    1.56    1.68
   0  -1  18   58.32    4.87
   0   1  18   55.82    4.61
   0  -1  19   11.79    2.72
   0   1  19   10.41    2.67
   0  -1  20  106.60    6.55
   0   1  20  101.06    6.46
   0   1  21    1.72    1.89
   0  -1  21    4.71    2.30
   0  -1  22  142.47    7.86
   0   1  22  125.31    7.45
   0   1  23    4.84    2.19
   0  -1  23    7.99    2.50
   0  -1  24   29.56    3.91
   0   1  24   26.10    3.66
   0  -1  25    4.63    2.08
   0  -1  25    4.49    2.40
   0   1  25    1.72    1.62
   0  -1 -25    9.44    3.09
   0  -1  26    6.53    2.64
   0   1  26    2.63    1.99
   0  -1  26    4.62    1.78
   0  -1  27    0.75    1.68
   0   1  27   -0.04    1.61
   0   1  28   46.56    5.13
   0   1  28   37.54    4.65
   0  -1  28   52.28    5.31
   0  -1  28   56.66    5.79
   0  -1 -28   66.42    5.98
   0  -1  29    3.05    1.79
   0   1  29    2.65    2.20
   0  -1  29    7.44    3.03
   0   1  29    2.11    1.84
   0   1  30   44.71    5.26
   0  -1 -30   71.71    6.45
   0  -1  30   66.26    6.37
   0  -1  30   56.68    5.62
   0   1 -30   74.89    6.37
   0   1  30   49.07    5.61
   0   1  31    2.67    2.05
   0   1 -31   12.60    3.34
   0   1  31    5.92    2.85
   0  -1 -31    9.20    2.95
   0  -1  31    4.23    2.70
   0   1  32   19.71    3.87
   0  -1  32   17.09    3.81
   0  -1  33    2.08    2.38
   0   2  -2  314.60    3.41
   0   2   2  204.03    2.70
   0   2  -3   20.49    1.45
   0   2  -3   31.54    1.25
   0  -2   3   29.99    1.50
   0   2  -3   22.84    1.32
   0  -2   3   27.54    1.69
   0   2   3   29.27    1.31
   0  -2   4    0.92    0.45
   0  -2  -4    0.36    0.16
   0   2   4    1.07    0.46
   0   2   4    0.87    0.21
   0   2  -4    1.45    0.44
   0  -2  -4    0.50    0.38
   0  -2   4    2.02    0.79
   0   2  -4    0.29    0.62
   0  -2   4    1.45    0.82
   0  -2  -5    1.88    0.63
   0  -2   5    1.02    0.25
   0  -2  -5    1.79    0.26
   0  -2   5    2.95    0.96
   0   2  -5    2.26    0.81
   0  -2   5    2.76    0.95
   0  -2   5    1.51    0.47
   0   2  -5    1.44    0.41
   0  -2  -6  258.54    5.11
   0   2  -6  247.40    4.68
   0  -2  -6  265.64    3.03
   0   2   6  243.43    5.00
   0  -2   6  262.46    3.26
   0  -2   6  261.95    5.06
   0  -2   6  249.15    6.10
   0  -2  -7   75.51    3.11
   0   2   7   71.97    2.96
   0  -2   7   80.29    3.24
   0   2   8  736.42   10.13
   0  -2  -8  742.79   10.42
   0  -2   8  744.22   11.87
   0  -2   9   19.06    2.24
   0  -2   9   17.02    2.25
   0   2   9   21.12    2.04
   0  -2  -9   17.58    1.53
   0  -2 -10  515.75    7.76
   0  -2  10  508.71   10.64
   0  -2 -11   85.16    3.41
   0   2  11   76.48    4.18
   0  -2  11   86.91    4.83
   0  -2  11   73.39    4.58
   0   2  12    3.08    1.33
   0  -2  12    5.36    1.92
   0   2  13   11.63    1.97
   0  -2  13    9.26    2.27
   0   2  14   51.05    3.93
   0  -2  14   51.95    4.34
   0  -2  15   25.46    3.29
   0   2  15   22.04    2.91
   0   2  16  262.91    9.15
   0  -2  16  302.45   10.75
   0  -2  17   34.86    4.37
   0   2  17   29.35    3.55
   0   2  18  156.89    7.67
   0  -2  18  183.52    8.75
   0  -2  19    6.69    2.57
   0   2  19    4.05    2.21
   0  -2  20   57.95    5.22
   0   2  20   57.17    5.06
   0  -2 -20   73.38    5.73
   0  -2  21    1.25    1.83
   0   2  21    5.21    2.46
   0   2  22    6.96    2.45
   0  -2 -22   15.76    3.47
   0  -2  22    6.95    2.34
   0  -2  22   11.17    2.97
   0  -2  23   10.78    3.02
   0   2  23    9.50    2.71
   0  -2  23    8.90    2.56
   0  -2  24   94.30    6.91
   0  -2  24   91.26    6.61
   0  -2 -24  105.62    7.21
   0   2  24   82.85    6.30
   0   2  25    6.56    2.53
   0  -2 -25   12.98    3.31
   0  -2  25    9.35    3.03
   0  -2  25    7.62    2.55
   0   2  25    5.80    2.00
   0  -2  26  102.65    7.40
   0   2  26   90.07    6.80
   0  -2  26  106.76    7.22
   0  -2 -26  106.12    7.41
   0  -2  27    8.42    3.05
   0  -2 -27   10.32    3.13
   0   2  27    1.15    1.85
   0  -2  27    2.96    2.45
   0  -2  28   27.49    4.44
   0  -2  28   17.47    3.11
   0  -2 -28   28.44    4.29
   0   2  28   19.78    3.65
   0  -2  29    1.60    1.70
   0  -2 -29    5.51    2.67
   0   2  29    3.47    2.15
   0  -2  29    4.20    2.66
   0  -2  30    3.57    2.60
   0   2  30    0.72    1.98
   0  -2 -30    3.64    2.28
   0   2  30    2.80    2.37
   0  -2 -31    3.18    2.33
   0  -2  31    3.44    2.62
   0   2  31    7.02    2.77
   0   2  31    4.31    2.54
   0  -2  32   28.68    4.50
   0   2  32   23.04    4.11
   0   3   0    0.99    0.39
   0  -3   0   -0.64    0.47
   0   3   0    0.62    0.44
   0   3   0    0.68    0.39
   0  -3   0    0.27    0.49
   0   3   1   11.94    0.97
   0   3  -1   11.02    1.03
   0   3  -1   12.14    0.82
   0  -3   1   14.12    1.22
   0  -3   1   11.33    0.93
   0  -3  -1   12.06    0.83
   0   3   1   13.18    0.86
   0   3  -1   13.20    0.95
   0   3   1   12.34    0.85
   0  -3  -2   45.06    1.50
   0  -3   2   42.15    1.79
   0  -3   2   41.89    2.08
   0  -3  -2   38.04    1.14
   0   3   2   49.10    1.59
   0   3  -2   39.41    2.02
   0   3  -2   44.50    1.81
   0   3   2   48.15    1.20
   0  -3  -2   47.06    1.51
   0   3   2   47.05    1.36
   0   3   2   48.15    1.27
   0  -3   2   35.99    1.26
   0   3  -2   46.77    1.38
   0  -3  -2   36.81    1.62
   0  -3   3  136.68    3.95
   0   3  -3  143.47    3.42
   0   3   3  132.18    2.35
   0   3  -3  130.05    3.99
   0   3   3  139.78    3.24
   0   3  -3  145.85    2.87
   0   3  -3  144.47    2.20
   0   3   3  150.56    2.85
   0  -3  -3  139.98    2.24
   0  -3   3  138.85    3.43
   0  -3   4  504.61    7.04
   0   3   4  523.44    3.58
   0   3  -4  535.57    5.80
   0  -3   4  482.61    7.97
   0  -3  -4  509.24    3.90
   0  -3   4  512.10    5.75
   0  -3  -5    0.45    0.47
   0  -3   5    0.92    0.25
   0   3   5    1.25    0.22
   0   3  -5    1.15    0.44
   0  -3   5    2.21    0.81
   0   3  -5    1.37    0.29
   0  -3   5    1.60    0.93
   0  -3   5    1.66    0.48
   0  -3  -6  301.17    5.83
   0  -3   6  317.07    5.21
   0   3  -6  305.30    5.23
   0  -3   6  292.83    7.04
   0  -3  -6  304.76    3.05
   0  -3   6  300.58    6.43
   0  -3  -7   12.35    1.36
   0  -3  -7   14.21    0.72
   0   3   7   10.59    1.24
   0  -3   7   12.72    1.24
   0  -3   7   12.84    1.73
   0  -3   7   11.00    1.71
   0  -3   8   44.87    3.07
   0  -3  -8   49.04    2.80
   0  -3   8   45.99    3.26
   0   3   8   47.52    2.62
   0  -3  -8   46.28    1.45
   0  -3   8   52.76    2.66
   0  -3   8   49.80    1.62
   0   3   9   16.30    1.76
   0  -3   9   20.83    2.03
   0  -3   9   20.83    1.22
   0  -3  -9   22.15    2.15
   0  -3   9   19.96    2.58
   0  -3   9   16.43    2.34
   0  -3  -9   19.57    1.09
   0  -3  10  115.75    5.39
   0  -3  10  118.95    4.88
   0   3  10  114.74    4.59
   0  -3 -10  121.81    5.05
   0  -3  10  126.92    3.19
   0  -3  10  113.67    5.36
   0  -3 -10  122.39    3.44
   0  -3 -10  125.55    2.91
   0  -3  11    6.56    0.95
   0   3  11    6.89    1.59
   0  -3 -11    6.70    0.87
   0  -3  11    6.53    1.72
   0  -3 -11    7.10    1.71
   0  -3 -11    5.75    0.92
   0  -3  11    5.29    1.61
   0  -3 -12  424.65   10.48
   0  -3 -12  422.52    6.34
   0   3  12  427.40    9.88
   0  -3  12  468.39   11.17
   0  -3  12  412.52   10.60
   0  -3 -12  462.91    7.54
   0  -3  12  414.81    6.89
   0  -3  13   20.31    2.69
   0   3  13   17.57    2.35
   0  -3 -13   19.70    2.81
   0  -3  13   18.09    1.68
   0  -3  13   18.40    2.67
   0  -3 -14  183.89    7.65
   0  -3  14  189.38    8.10
   0   3  14  208.97    7.70
   0  -3 -15    6.77    2.20
   0  -3  15    4.15    1.80
   0   3  15    5.56    1.71
   0  -3  16   11.88    2.51
   0  -3 -16   13.99    2.84
   0   3  16   13.18    2.43
   0  -3  16   13.97    2.84
   0  -3  17   19.14    3.48
   0  -3  17   13.51    2.68
   0  -3 -17   17.65    3.15
   0   3  17   16.40    2.79
   0  -3 -18   16.97    3.36
   0  -3  18   18.39    3.40
   0   3  18   15.50    2.64
   0  -3  18   19.77    3.24
   0  -3  19    6.22    2.86
   0  -3  19    3.07    2.15
   0   3  19    1.24    1.39
   0  -3 -19    5.22    2.61
   0   3  20  118.28    7.04
   0  -3  20  136.40    8.03
   0  -3  20  133.02    7.75
   0  -3 -20  142.01    8.17
   0  -3 -21   11.94    3.65
   0   3  21    5.27    2.53
   0  -3  21    5.16    2.52
   0  -3  21    7.66    2.99
   0   3  22  163.20    8.56
   0  -3 -22  190.00    9.62
   0  -3  22  162.87    8.79
   0  -3  22  176.23    9.17
   0  -3 -23   14.27    3.69
   0  -3  23    5.21    2.39
   0  -3  23    7.93    3.20
   0   3  23    6.14    2.28
   0  -3  24   23.98    3.89
   0   3  24   22.76    3.74
   0  -3  24   26.01    3.87
   0   3  25    1.93    1.96
   0  -3  25    0.61    1.51
   0  -3  25    3.53    2.51
   0   3  25   -0.27    1.57
   0  -3 -25    3.08    2.29
   0  -3 -26    9.97    3.15
   0   3  26    2.21    1.59
   0  -3  26    6.41    2.33
   0  -3  26    8.32    2.74
   0  -3 -27    2.00    2.45
   0   3  27   -2.54    2.35
   0  -3  27    1.42    1.59
   0  -3  27    5.62    2.95
   0  -3  28   63.14    6.29
   0  -3  28   65.77    5.90
   0  -3 -28   75.43    6.76
   0   3  28   58.49    5.92
   0  -3 -29    4.60    2.66
   0  -3  29    4.20    2.64
   0   3  29    2.38    1.88
   0   3  30   36.98    4.89
   0  -3  30   48.01    5.73
   0  -3 -30   48.12    5.58
   0   3  31    3.13    2.37
   0  -3  31    3.26    2.75
   0  -3 -31    1.30    1.90
   0   3  32   20.59    4.02
   0  -3  32   19.66    4.08
   0   4   0  510.95    6.58
   0  -4   0  506.46    6.07
   0   4   0  527.85    6.24
   0   4   0  502.76    6.36
   0  -4   0  506.61    7.04
   0  -4   1   77.88    1.61
   0   4   1   79.33    2.35
   0   4   1   77.43    2.32
   0  -4  -1   77.84    2.32
   0   4  -1   79.06    2.34
   0  -4  -1   81.67    2.76
   0  -4   1   75.63    2.47
   0   4  -1   73.87    2.73
   0   4  -1   80.92    2.57
   0   4   1   77.13    1.42
   0  -4  -1   79.76    2.60
   0  -4   1   75.95    2.91
   0  -4  -2  154.67    2.25
   0  -4   2  156.80    4.42
   0  -4  -2  148.96    3.14
   0   4   2  156.97    2.45
   0   4   2  165.48    3.35
   0  -4  -2  157.79    3.79
   0   4   2  155.48    2.20
   0   4  -2  163.57    3.81
   0   4  -2  157.74    3.04
   0  -4  -2  163.71    3.43
   0   4   2  158.86    3.03
   0  -4   2  158.94    3.77
   0   4   3    3.98    0.48
   0  -4  -3    4.94    0.84
   0   4  -3    4.14    0.52
   0  -4   3    3.29    0.81
   0  -4  -3    2.52    0.39
   0  -4   3    3.23    0.46
   0  -4  -3    4.84    0.65
   0   4   3    3.87    0.47
   0  -4  -3    3.46    0.62
   0  -4   3    4.27    1.04
   0   4   3    3.99    0.62
   0   4  -4   40.69    1.33
   0  -4  -4   39.45    1.41
   0   4   4   39.99    1.73
   0  -4   4   38.89    2.15
   0  -4   4   36.83    2.52
   0   4  -4   36.93    1.70
   0   4   4   36.05    1.42
   0  -4   4   43.75    1.51
   0  -4   5    0.11    0.94
   0   4  -5    0.18    0.32
   0   4   5    0.27    0.33
   0   4   5    0.91    0.30
   0  -4   5    0.91    0.36
   0  -4  -5    0.55    0.32
   0  -4  -5    0.85    0.53
   0  -4   5    0.83    0.74
   0  -4   6  194.10    6.13
   0  -4   6  188.77    4.25
   0   4   6  201.42    2.48
   0  -4  -6  195.86    5.01
   0  -4   6  190.84    2.84
   0  -4   6  198.12    5.42
   0  -4  -6  197.63    2.80
   0   4  -6  204.69    2.66
   0  -4  -7   44.97    2.61
   0  -4   7   46.69    2.29
   0  -4   7   42.81    3.13
   0  -4   7   46.25    2.93
   0  -4   7   46.10    1.40
   0  -4   8  321.00    7.91
   0  -4   8  318.29    8.46
   0   4   8  314.90    6.92
   0  -4   8  312.33    3.72
   0  -4  -8  326.44    3.68
   0  -4  -8  312.26    7.11
   0  -4   8  314.20    6.19
   0  -4   9   64.68    4.09
   0  -4   9   69.32    4.15
   0  -4  -9   65.67    3.55
   0   4   9   67.44    3.41
   0  -4  -9   68.43    1.81
   0  -4   9   71.73    3.21
   0  -4  10  356.13    9.54
   0  -4  10  378.56    7.99
   0   4  10  365.59    8.19
   0  -4 -10  373.95    8.79
   0  -4  10  361.68    9.40
   0  -4 -10  374.89    4.49
   0  -4  11    7.50    2.12
   0  -4 -11    8.59    0.95
   0  -4  11    8.33    2.05
   0  -4 -11    6.63    1.55
   0  -4 -11    9.72    0.87
   0  -4  11    9.67    1.60
   0   4  11    8.23    1.54
   0  -4  12   42.89    3.69
   0  -4  12   42.93    3.72
   0  -4  12   50.33    3.46
   0  -4 -12   48.79    1.95
   0  -4 -12   47.62    3.65
   0  -4 -12   43.43    2.15
   0   4  12   48.49    3.42
   0  -4  13    4.49    1.93
   0  -4 -13    4.55    1.57
   0  -4  13    4.77    0.91
   0   4  13    3.92    1.31
   0  -4  13    4.94    1.61
   0  -4 -13    4.20    0.70
   0  -4  13    5.14    1.93
   0  -4 -13    4.01    0.79
   0  -4  14   47.33    4.27
   0  -4 -14   49.77    4.16
   0  -4  14   55.31    4.34
   0  -4  14   51.44    4.18
   0  -4  14   45.38    2.44
   0   4  14   47.81    3.77
   0  -4  15   31.16    3.42
   0  -4  15   33.78    3.85
   0  -4  15   30.64    2.13
   0  -4 -15   36.29    3.83
   0   4  15   37.94    3.55
   0  -4  16  102.89    6.40
   0  -4  16  119.63    7.02
   0   4  16  128.25    6.63
   0  -4 -16  117.93    6.97
   0  -4  17   42.41    4.73
   0  -4  17   26.34    3.56
   0   4  17   35.55    3.80
   0  -4 -17   33.57    4.15
   0  -4  18  227.19    9.83
   0   4  18  237.03    9.62
   0  -4 -18  194.45    9.60
   0  -4  18  186.85    9.31
   0  -4 -19   11.69    3.12
   0  -4  19    6.36    2.41
   0  -4  19   12.78    3.48
   0   4  19    9.38    2.47
   0  -4  20   24.16    3.96
   0  -4  20   12.12    2.53
   0  -4 -20   21.53    3.97
   0   4  20   16.63    3.08
   0  -4 -21    2.11    2.27
   0  -4  21    1.89    2.24
   0   4  21   -0.40    1.50
   0  -4  21   -2.37    2.57
   0  -4  22   12.23    2.93
   0  -4 -22   18.41    3.60
   0   4  22   14.69    3.15
   0  -4  22   19.60    3.80
   0  -4  23   20.33    3.73
   0  -4  23   17.37    3.66
   0   4  23   11.41    2.94
   0  -4 -23   15.26    3.44
   0  -4  24   70.88    6.33
   0   4  24   58.39    5.77
   0  -4 -24   72.34    6.56
   0   4  25   24.97    4.11
   0  -4  25   27.98    4.29
   0  -4  25   27.59    4.36
   0   4  25   19.57    3.28
   0  -4 -25   25.71    4.35
   0   4  26   64.36    5.49
   0  -4  26   75.28    6.78
   0  -4 -26   82.37    7.25
   0  -4  26   87.97    7.08
   0   4  26   76.07    6.81
   0  -4  27   11.31    3.33
   0  -4  27   13.56    3.54
   0  -4 -27    8.89    3.03
   0   4  27   13.87    3.84
   0  -4  28   18.07    3.91
   0  -4 -28   13.90    3.41
   0   4  28   14.98    3.16
   0  -4  29   -0.57    2.25
   0   4  29   -1.51    2.14
   0  -4 -29   -1.51    1.97
   0  -4  30    2.15    2.32
   0  -4 -30   -1.08    2.26
   0   4  30   -2.39    2.50
   0   4  31    0.11    1.74
   0  -4 -31   -2.72    2.69
   0  -4  31   -2.87    2.63
   0   4  32   13.46    3.51
   0  -4  32   15.36    3.93
   0  -5   0    0.40    0.67
   0  -5   0    0.22    0.21
   0  -5   0    0.39    0.49
   0   5   0   -0.25    0.60
   0   5   1   35.38    1.07
   0  -5   1   33.16    1.88
   0  -5  -1   36.00    1.84
   0   5   1   35.97    1.83
   0  -5  -1   36.70    1.10
   0  -5  -1   35.70    2.05
   0   5  -1   36.40    1.83
   0  -5   1   35.99    1.22
   0  -5  -1   38.56    2.13
   0  -5   1   35.04    2.32
   0  -5  -2  105.92    3.50
   0   5   2  109.50    2.90
   0   5   2  104.41    1.88
   0   5   2  111.14    3.08
   0  -5   2  105.33    4.04
   0   5  -2  105.15    2.89
   0  -5   2   98.04    3.29
   0  -5  -2  108.72    3.29
   0   5   2  108.15    2.21
   0  -5  -2  109.52    3.03
   0  -5  -2  110.94    2.00
   0   5   3   52.61    1.55
   0  -5  -3   49.43    2.01
   0  -5  -3   55.87    2.23
   0   5   3   51.15    1.66
   0  -5  -3   54.24    2.55
   0   5  -3   57.84    2.02
   0   5   3   54.30    1.89
   0  -5   3   52.30    2.56
   0  -5   3   47.21    2.91
   0  -5  -4  515.29    8.03
   0   5  -4  508.79    5.51
   0  -5   4  497.16    9.58
   0   5   4  511.62    5.36
   0  -5  -4  517.62    6.33
   0  -5   4  495.98    8.15
   0  -5   4  517.14    6.26
   0   5  -5   28.75    1.27
   0  -5   5   30.41    1.47
   0  -5   5   25.35    1.99
   0   5   5   25.86    1.36
   0  -5   5   22.78    2.35
   0  -5  -5   27.41    1.46
   0  -5  -5   27.88    1.42
   0  -5   6  189.71    5.60
   0  -5   6  201.73    3.55
   0  -5   6  185.12    6.42
   0   5   6  191.76    2.73
   0   5   6  182.72    3.96
   0  -5  -6  191.16    3.34
   0  -5   7   25.52    2.43
   0   5  -7   26.94    1.13
   0  -5  -7   24.92    1.19
   0   5   7   26.39    1.02
   0  -5   7   29.26    1.33
   0  -5   7   22.03    2.58
   0  -5   8   20.09    1.10
   0  -5  -8   12.12    1.57
   0  -5  -8   15.96    0.97
   0   5  -8   17.27    0.91
   0  -5   8   16.55    2.20
   0  -5   8   17.48    1.56
   0  -5   8   14.26    2.22
   0   5   8   19.15    0.95
   0  -5   9   15.76    2.37
   0  -5   9   12.28    1.47
   0  -5  -9   13.61    1.71
   0   5   9   10.48    1.52
   0  -5   9   14.24    0.92
   0  -5   9   12.44    2.29
   0  -5 -10   68.06    3.84
   0  -5  10   66.54    4.30
   0   5  10   65.19    3.61
   0  -5  10   63.41    3.23
   0  -5  10   66.91    4.51
   0  -5  10   64.67    1.87
   0  -5 -11   45.74    3.46
   0  -5  11   47.77    2.96
   0  -5  11   47.41    3.93
   0   5  11   44.73    3.13
   0  -5  11   39.44    3.62
   0  -5  11   44.28    1.64
   0  -5 -12  321.13    4.58
   0   5  12  321.34    8.68
   0  -5  12  334.78    8.37
   0  -5 -12  342.31    9.64
   0  -5  12  305.19    9.65
   0  -5  12  308.42    4.47
   0  -5 -12  312.40    5.05
   0  -5  12  320.75    9.90
   0  -5  13    8.45    1.79
   0   5  13    6.77    1.64
   0  -5 -13    7.34    0.78
   0  -5 -13    8.72    2.10
   0  -5  13    6.55    2.40
   0  -5 -13    5.32    0.84
   0  -5  13    6.12    1.72
   0  -5 -14   87.60    2.75
   0  -5  14   78.92    5.54
   0  -5 -14   91.25    5.64
   0  -5  14   86.00    5.51
   0  -5 -14   78.00    2.89
   0  -5  14   88.76    5.11
   0   5  14   87.04    5.03
   0  -5  15    1.99    2.06
   0  -5 -15    1.73    0.71
   0  -5  15    3.94    1.55
   0  -5 -15    1.33    1.69
   0   5  15    4.35    1.60
   0  -5  15    3.03    1.71
   0  -5 -15    2.96    0.68
   0  -5  16   11.81    2.50
   0   5  16   11.10    2.25
   0  -5  16   12.52    3.03
   0  -5 -16   11.54    2.31
   0  -5  17    4.36    2.42
   0  -5  17    0.24    1.46
   0  -5 -17   -1.81    2.42
   0   5  17   -0.01    1.34
   0  -5  18   41.96    4.66
   0  -5  18   51.27    5.10
   0  -5 -18   45.50    4.83
   0   5  18   48.99    4.61
   0   5  19    4.86    1.84
   0  -5 -19    4.05    1.91
   0  -5  19    8.97    3.12
   0  -5  19    7.23    2.65
   0  -5  20   63.67    5.88
   0   5  20   72.86    5.97
   0  -5  20   78.29    6.43
   0  -5 -20   60.47    5.87
   0  -5  21   27.81    4.20
   0   5  21   24.78    3.78
   0  -5 -21   25.60    4.14
   0  -5  21   22.61    3.84
   0  -5  22  108.01    7.73
   0  -5  22  101.53    7.57
   0   5  22   94.46    6.91
   0  -5 -22   95.46    7.73
   0  -5  23   17.79    3.87
   0   5  23   15.84    3.38
   0  -5  23   17.50    3.88
   0  -5 -23   13.73    3.27
   0   5  24   26.58    3.69
   0   5  24   35.29    4.69
   0  -5  24   45.37    5.37
   0  -5 -24   28.13    4.52
   0  -5  24   36.86    5.12
   0  -5  25    5.30    2.71
   0  -5 -25   -0.79    2.19
   0   5  25    2.44    2.28
   0   5  25    1.77    1.53
   0  -5  25    4.07    2.66
   0  -5  26    2.74    2.64
   0  -5  26    4.07    2.81
   0  -5 -26   -2.88    3.09
   0   5  26    4.23    2.62
   0   5  26    0.29    1.55
   0  -5  27    4.97    2.36
   0   5  27    3.62    1.88
   0  -5  27    4.62    2.75
   0   5  27    6.59    3.09
   0  -5 -27    1.79    2.05
   0  -5  28   51.48    6.01
   0   5  28   43.00    5.40
   0  -5 -28   45.87    5.77
   0  -5 -29   11.86    3.25
   0   5  29   15.60    3.64
   0  -5  29   14.74    3.55
   0   5  30   26.92    4.49
   0  -5  30   30.78    4.97
   0  -5 -30   23.24    4.36
   0   5  31    1.00    2.13
   0  -5 -31   -0.92    2.47
   0   5  31    6.00    2.87
   0  -5  31    1.39    2.49
   0   5  32   21.44    4.31
   0  -6   0  310.84    6.97
   0  -6   0  290.89    5.70
   0  -6   0  300.73    3.40
   0   6   0  284.41    5.86
   0   6  -1  150.46    4.06
   0   6   1  134.84    2.23
   0  -6  -1  144.50    4.48
   0  -6  -1  141.76    2.31
   0  -6   1  137.93    4.08
   0   6   1  140.15    4.38
   0  -6  -1  139.05    3.89
   0  -6   1  140.31    2.52
   0  -6  -1  144.93    4.58
   0  -6   1  141.52    4.96
   0  -6  -2  183.95    4.35
   0   6   2  187.60    2.74
   0   6   2  184.59    3.10
   0  -6   2  185.33    4.85
   0   6  -2  182.24    4.26
   0  -6  -2  185.50    2.74
   0  -6   2  183.34    5.88
   0  -6   2  181.00    3.20
   0  -6  -2  184.24    4.92
   0  -6  -2  181.55    5.09
   0  -6  -3   14.17    1.28
   0   6  -3   19.43    1.41
   0  -6   3   15.26    1.63
   0   6   3   13.83    0.87
   0  -6  -3   15.81    1.65
   0   6   3   16.11    1.03
   0  -6   3   12.44    1.81
   0   6   3   15.63    1.17
   0  -6  -3   14.46    1.43
   0  -6   4    3.10    1.24
   0  -6  -4    4.23    0.85
   0   6  -4    2.02    0.52
   0  -6  -4    3.61    0.88
   0   6   4    3.33    0.58
   0  -6   4    3.04    1.39
   0   6   4    3.73    0.68
   0  -6  -4    3.12    0.97
   0  -6  -5    9.28    1.48
   0  -6  -5   10.70    1.16
   0   6   5    9.50    0.95
   0  -6   5   11.64    1.80
   0  -6  -5   10.32    0.99
   0   6  -5   10.43    0.98
   0  -6   5    9.69    1.85
   0  -6  -6  121.23    3.22
   0  -6   6  112.32    5.46
   0   6  -6  113.29    2.69
   0  -6   6  115.17    4.57
   0  -6   6  112.95    3.16
   0   6   6  117.74    3.18
   0   6   6  109.21    2.48
   0   6   7  146.06    3.84
   0  -6   7  144.96    6.34
   0  -6   7  167.15    3.60
   0  -6  -7  157.30    3.46
   0   6   7  157.42    2.76
   0  -6   7  154.05    5.53
   0  -6   8  239.96    4.17
   0  -6  -8  243.66    4.12
   0  -6   8  237.13    8.29
   0  -6   8  247.32    7.29
   0   6   8  239.20    3.19
   0   6   8  237.17    5.29
   0   6  -8  237.52    3.46
   0   6   9   76.20    1.84
   0  -6  -9   69.01    2.10
   0  -6   9   77.86    2.30
   0  -6   9   69.07    4.75
   0   6  -9   79.77    1.92
   0  -6   9   71.94    4.35
   0  -6 -10  195.75    3.45
   0  -6  10  198.25    3.55
   0   6  10  207.53    6.65
   0  -6  10  189.58    5.65
   0  -6  10  196.01    7.87
   0  -6  10  208.17    7.48
   0  -6  11   76.93    5.09
   0   6  11   77.27    4.22
   0  -6  11   81.00    4.98
   0  -6  11   79.71    3.78
   0  -6 -11   76.75    4.52
   0  -6 -11   77.37    2.18
   0  -6  11   79.56    2.19
   0  -6  12   16.73    2.69
   0  -6 -12   15.13    2.30
   0  -6  12   17.20    1.02
   0  -6  12   15.50    2.65
   0   6  12   16.61    2.21
   0  -6  12   16.04    1.90
   0  -6  13    4.03    1.19
   0  -6 -13    5.30    0.74
   0   6  13    3.75    1.35
   0  -6 -13    4.14    1.66
   0  -6  13    4.18    0.59
   0  -6  13    4.63    1.87
   0  -6  13    5.28    1.88
   0  -6  14   21.11    3.11
   0  -6 -14   19.11    2.80
   0  -6  14   18.89    2.40
   0  -6 -14   19.36    1.34
   0   6  14   17.73    2.50
   0  -6  14   16.28    1.02
   0  -6  14   17.75    3.05
   0  -6 -15   76.09    5.55
   0  -6  15   61.68    5.27
   0  -6  15   68.84    4.62
   0  -6  15   66.71    5.21
   0   6  15   67.04    4.75
   0   6  16  206.96    8.41
   0  -6  16  208.31    9.13
   0  -6  16  177.32    8.84
   0  -6  16  210.58    8.49
   0  -6 -16  211.44    9.74
   0  -6 -17   65.96    5.87
   0  -6  17   49.14    5.10
   0   6  17   64.81    5.04
   0  -6  17   59.88    5.02
   0  -6 -18  149.90    9.04
   0  -6  18  145.76    8.43
   0   6  18  152.41    7.90
   0  -6  18  136.71    7.86
   0  -6  19   40.81    4.57
   0  -6 -19   41.94    4.98
   0   6  19   46.94    4.62
   0  -6  19   44.75    5.13
   0  -6  20    8.40    2.83
   0   6  20    3.15    1.69
   0  -6  20    4.49    2.13
   0  -6  21    7.31    2.53
   0  -6  21   11.50    3.17
   0   6  21    8.16    2.37
   0   6  22    5.99    2.32
   0  -6  22    6.90    2.76
   0  -6  22    5.58    2.31
   0  -6 -23    4.15    2.63
   0   6  23    9.63    2.71
   0  -6  23   11.42    2.99
   0  -6  23   12.48    3.49
   0  -6 -24   58.29    6.48
   0  -6  24   68.15    6.53
   0  -6  24   61.76    6.32
   0   6  24   53.33    5.65
   0   6  24   53.50    5.27
   0   6  25   31.79    4.23
   0  -6  25   35.98    5.08
   0   6  25   39.97    5.12
   0  -6  25   30.05    4.68
   0  -6 -25   32.64    5.01
   0  -6  26   62.58    6.47
   0  -6  26   65.50    6.46
   0   6  26   53.01    5.32
   0   6  26   63.04    6.41
   0  -6 -26   61.12    6.90
   0  -6 -27   14.69    3.50
   0   6  27   15.25    3.07
   0   6  27   19.27    4.02
   0  -6  27   17.62    3.93
   0   6  28   15.47    3.90
   0   6  28    4.29    2.06
   0  -6 -28   -1.25    3.09
   0   6  28   13.83    3.77
   0  -6  28    6.83    2.97
   0  -6 -29   -0.59    2.78
   0  -6  29    2.52    2.45
   0   6  29    7.26    3.09
   0   6  29    6.19    3.22
   0  -6  30   -1.66    2.54
   0   6  30    5.56    3.04
   0   6  30    4.42    2.81
   0  -6  31   -0.42    2.51
   0   6  31   -0.82    2.46
   0  -7   0   -0.03    0.75
   0  -7   0    0.24    1.09
   0  -7   0    0.23    0.31
   0   7   0   -0.83    1.00
   0  -7   1   22.26    2.47
   0  -7   1   20.84    1.80
   0  -7  -1   23.74    1.89
   0   7   1   23.36    1.90
   0  -7   1   23.38    1.13
   0  -7  -1   23.25    2.19
   0  -7  -1   24.53    1.05
   0   7  -1   25.32    1.93
   0   7   2  224.41    6.25
   0  -7   2  223.95    5.79
   0  -7   2  229.23    3.78
   0   7   2  237.66    3.22
   0   7  -2  230.86    5.28
   0  -7  -2  243.13    3.31
   0  -7  -2  232.57    6.22
   0  -7  -2  236.67    5.40
   0  -7   2  235.32    7.24
   0  -7  -2  243.31    6.30
   0   7   2  233.59    3.73
   0   7  -3   70.46    2.83
   0   7   3   64.58    2.04
   0  -7  -3   63.54    3.14
   0  -7   3   61.13    4.00
   0  -7  -3   63.64    3.38
   0  -7  -3   62.67    2.75
   0  -7   3   59.25    3.13
   0   7   3   62.70    1.77
   0   7  -4  202.77    4.42
   0  -7   4  202.33    7.25
   0  -7   4  195.38    5.83
   0  -7  -4  202.28    5.91
   0   7   4  208.29    3.52
   0  -7  -4  209.93    4.94
   0  -7  -4  207.98    5.38
   0  -7  -5   79.14    3.89
   0  -7   5   76.44    3.86
   0  -7  -5   79.40    3.18
   0   7   5   77.83    2.38
   0  -7   5   81.10    4.79
   0   7  -5   81.61    2.76
   0  -7   6  152.65    5.57
   0   7  -6  145.08    3.44
   0  -7   6  149.79    6.62
   0   7   6  147.99    3.60
   0  -7  -6  142.80    5.24
   0  -7  -6  151.23    4.16
   0  -7   7    9.68    1.79
   0   7   7   10.30    0.86
   0  -7  -7    9.68    1.14
   0   7   7    8.75    1.04
   0  -7   7    9.81    2.22
   0  -7   8    3.27    1.92
   0   7   8    1.98    0.64
   0  -7  -8    2.18    0.67
   0  -7   8    1.73    1.31
   0   7   8    2.47    0.53
   0   7   9    3.31    0.86
   0  -7  -9    3.39    0.69
   0   7  -9    2.72    0.54
   0  -7   9    2.66    1.52
   0   7   9    2.90    0.47
   0  -7   9    2.73    1.33
   0  -7   9    1.95    0.52
   0   7  10   62.17    1.77
   0  -7  10   55.98    2.13
   0   7 -10   65.94    1.86
   0   7  10   62.95    3.12
   0  -7 -10   61.66    2.23
   0  -7  10   62.84    4.89
   0  -7  10   61.96    4.28
   0  -7  11   41.16    4.21
   0   7  11   48.50    3.53
   0   7  11   44.53    2.82
   0  -7  11   40.71    1.73
   0  -7 -11   41.97    1.78
   0  -7  11   41.98    3.79
   0   7  12   86.88    4.28
   0  -7  12  107.13    6.07
   0  -7  12   93.12    5.97
   0  -7 -12   97.37    2.61
   0   7  12  108.20    5.33
   0  -7  12   87.16    2.37
   0  -7  13   48.57    4.58
   0  -7 -13   51.21    1.86
   0  -7  13   43.55    1.57
   0  -7  13   52.27    4.62
   0   7  13   55.75    4.06
   0  -7  13   54.20    3.63
   0   7  14   62.43    4.36
   0  -7  14   58.69    5.07
   0  -7 -14   55.04    1.90
   0  -7  14   57.33    4.91
   0  -7  14   58.37    3.82
   0   7  15   54.16    4.29
   0  -7  15   55.49    5.11
   0  -7  15   59.05    4.20
   0  -7 -15   48.91    1.81
   0  -7 -15   56.81    5.05
   0  -7  15   52.68    4.94
   0  -7 -16    7.97    2.32
   0   7  16    6.91    1.97
   0  -7  16    8.20    1.87
   0  -7  16    5.12    2.19
   0  -7  16    7.45    2.44
   0  -7  17    5.14    1.93
   0  -7 -17    5.38    2.20
   0  -7  17    6.32    2.52
   0  -7  17    9.24    2.19
   0   7  17    8.75    2.47
   0   7  18   16.61    2.85
   0  -7  18   16.82    3.24
   0  -7  18   20.36    2.96
   0  -7 -18   21.03    3.31
   0   7  19    2.29    1.46
   0  -7  19    1.13    2.06
   0  -7  19   -0.04    1.76
   0  -7 -19    0.67    2.29
   0  -7 -20   26.23    4.19
   0  -7  20   32.13    4.18
   0  -7  20   36.33    4.80
   0   7  20   30.23    4.07
   0  -7 -21   32.95    4.69
   0  -7  21   34.95    4.46
   0  -7  21   41.63    5.14
   0   7  21   40.75    4.74
   0  -7  22   35.40    4.90
   0  -7 -22   25.26    4.21
   0  -7  22   25.10    3.91
   0   7  22   29.33    4.20
   0   7  23   10.42    2.54
   0  -7  23   12.91    3.40
   0  -7  23    5.12    2.19
   0   7  23   10.08    2.85
   0   7  24   12.16    2.78
   0  -7  24    9.38    3.23
   0   7  24   10.38    2.99
   0  -7  24    7.07    2.36
   0  -7  25   -0.56    2.36
   0  -7  25   -0.47    2.24
   0   7  25    2.27    1.59
   0   7  25    3.23    2.40
   0   7  25    3.04    2.53
   0   7  26    4.11    2.40
   0   7  26    1.85    1.67
   0   7  26    6.28    2.69
   0  -7  26    1.35    2.20
   0  -7 -27   -1.48    3.81
   0   7  27    7.31    3.00
   0   7  27    8.76    3.22
   0  -7  27    2.38    2.25
   0   7  27    2.68    2.17
   0   7  28   38.76    5.56
   0  -7  28   37.83    5.61
   0  -7 -28   30.39    5.16
   0   7  28   46.93    5.62
   0   7  28   32.17    4.44
   0  -7 -29   18.28    3.91
   0   7  29   35.24    5.21
   0   7  29   25.35    4.70
   0  -7  29   22.29    4.32
   0  -7 -30   20.58    4.43
   0  -7  30   25.72    4.73
   0   7  30   27.09    4.86
   0   7  30   30.66    5.01
   0   7  31   13.45    3.92
   0  -8   0  354.35    8.98
   0  -8   0  355.02    7.34
   0   8   0  347.55    7.56
   0  -8   0  355.11    4.16
   0  -8   1  165.78    5.14
   0  -8  -1  162.09    2.79
   0  -8  -1  161.88    5.99
   0   8   1  175.24    5.59
   0  -8   1  172.40    6.48
   0   8  -1  170.74    5.10
   0  -8  -1  158.05    4.89
   0  -8   1  163.57    3.04
   0   8  -2   92.82    3.68
   0   8   2   84.24    4.07
   0  -8  -2   95.37    3.73
   0  -8  -2   98.39    4.35
   0  -8  -2   97.23    2.17
   0  -8  -2   99.05    4.49
   0   8   2   96.61    2.54
   0  -8   2   94.61    4.05
   0  -8   2  102.29    5.29
   0  -8   2   96.90    2.52
   0   8   2   93.97    2.13
   0   8   3   21.65    1.08
   0  -8  -3   22.61    2.34
   0   8  -3   25.19    1.95
   0  -8  -3   21.19    1.77
   0   8   3   21.09    1.26
   0  -8   3   21.96    1.35
   0  -8  -3   22.51    2.16
   0  -8   3   22.76    2.79
   0   8   3   19.75    1.92
   0  -8   3   20.03    2.02
   0  -8  -4    5.66    1.24
   0  -8   4    5.92    1.43
   0   8   4    5.07    0.64
   0  -8  -4    6.23    1.19
   0   8  -4    5.76    0.97
   0  -8   4    5.88    1.99
   0  -8  -4    5.03    1.28
   0  -8  -5   15.24    1.85
   0   8   5   18.71    1.25
   0  -8   5   15.56    1.99
   0  -8  -5   20.43    1.73
   0  -8   5   20.54    2.76
   0   8  -5   15.96    1.40
   0  -8  -5   18.64    1.84
   0  -8   6   47.15    3.33
   0   8   6   48.45    2.08
   0  -8  -6   49.19    2.75
   0   8  -6   44.04    2.14
   0  -8  -6   48.46    3.30
   0  -8   6   48.26    4.07
   0   8   7   52.34    2.33
   0   8   7   60.17    2.12
   0  -8  -7   53.10    2.72
   0   8  -7   57.84    2.29
   0  -8   7   53.65    4.41
   0  -8   7   51.75    3.65
   0  -8  -7   56.36    3.61
   0  -8  -8  110.93    3.71
   0  -8   8  114.12    6.40
   0  -8   8  113.40    5.41
   0   8   8  106.70    2.68
   0   8   8  110.00    3.54
   0  -8  -8  108.23    5.04
   0  -8  -9  130.39    3.83
   0   8   9  125.10    4.03
   0   8   9  130.66    2.77
   0  -8   9  129.32    6.10
   0  -8   9  128.09    7.00
   0   8  10   61.89    1.86
   0  -8  10   71.40    4.74
   0  -8 -10   65.99    2.61
   0   8 -10   61.98    2.00
   0  -8  10   65.14    5.15
   0   8  10   59.69    3.01
   0   8  11   51.53    2.99
   0  -8  11   56.48    4.86
   0  -8 -11   53.31    2.25
   0  -8  11   57.94    4.55
   0   8  12   15.60    2.30
   0   8  12   11.48    1.56
   0  -8 -12   14.30    1.13
   0  -8  12   14.43    2.82
   0  -8  12   16.08    2.78
   0   8  13   16.52    2.03
   0  -8  13   15.31    2.82
   0  -8 -13   15.60    1.10
   0   8  13   15.80    2.39
   0  -8  13   15.93    2.69
   0   8  14   22.15    2.42
   0   8  14   24.16    2.97
   0  -8  14   20.19    3.27
   0  -8  14   23.29    3.57
   0  -8 -14   19.51    1.14
   0   8  15   35.90    3.24
   0  -8  15   41.55    4.54
   0   8  15   48.34    4.22
   0  -8  15   45.10    4.74
   0   8  16   97.08    5.48
   0   8  16  100.85    6.16
   0  -8  16   99.87    6.90
   0  -8  16  103.18    7.04
   0  -8  17   38.41    3.76
   0   8  17   40.39    4.14
   0  -8  17   44.33    4.90
   0  -8  17   40.72    4.76
   0   8  17   35.31    3.52
   0   8  18   40.79    4.45
   0  -8  18   39.03    4.62
   0  -8  18   40.09    4.03
   0   8  18   32.69    3.66
   0   8  19   29.72    3.57
   0  -8  19   39.31    4.33
   0   8  19   36.91    4.33
   0  -8  19   36.20    4.61
   0   8  20    3.08    1.95
   0  -8  20    1.16    2.07
   0   8  20    1.63    1.56
   0  -8  20    7.17    2.03
   0   8  21   -2.62    2.48
   0   8  21   -1.78    1.97
   0  -8  21   -0.65    1.72
   0  -8  21   -1.36    2.77
   0   8  21   -1.95    2.36
   0  -8  22    4.63    1.79
   0  -8  22    6.66    2.44
   0   8  22    5.90    2.23
   0   8  22    6.49    2.39
   0   8  22    7.71    2.42
   0  -8 -22    1.16    3.39
   0   8  23    7.42    2.47
   0   8  23    8.28    2.61
   0  -8  23    1.21    1.73
   0  -8  23    3.01    2.39
   0   8  23    9.20    2.95
   0  -8  24   43.68    5.47
   0   8  24   45.94    5.25
   0   8  24   44.35    5.52
   0  -8  24   27.33    4.09
   0   8  24   38.64    4.83
   0  -8 -25   22.56    4.22
   0   8  25   35.70    4.62
   0  -8  25   38.16    5.31
   0   8  25   40.24    5.11
   0   8  25   39.68    5.13
   0  -8  26   35.78    5.33
   0   8  26   46.00    5.51
   0   8  26   33.96    4.66
   0   8  26   33.28    5.02
   0   8  27   24.11    4.18
   0   8  27   26.50    4.49
   0  -8  27   20.72    4.24
   0   8  27   19.81    3.56
   0  -8  28    1.82    2.53
   0   8  28    7.35    2.84
   0   8  28    7.24    3.12
   0   8  28    2.02    2.03
   0  -8  29    0.39    2.52
   0   8  29    5.99    2.99
   0   8  29    8.25    3.14
   0   8  29   -2.13    2.06
   0   8  30    5.80    2.91
   0   8  30    8.02    3.43
   0  -9   0    0.23    0.31
   0  -9   0    2.92    1.49
   0   9   0    0.86    1.10
   0  -9   0    1.53    0.81
   0  -9  -1   24.06    2.71
   0  -9  -1   21.30    2.10
   0  -9  -1   20.95    1.10
   0   9  -1   23.50    2.24
   0  -9   1   20.85    2.05
   0  -9   1   24.69    2.85
   0  -9   1   19.12    1.09
   0   9   1   23.69    2.36
   0  -9  -2   94.17    4.76
   0   9  -2   80.02    3.65
   0   9   2   77.77    4.13
   0  -9   2   87.00    5.30
   0  -9   2   80.29    3.95
   0  -9  -2   90.49    3.85
   0   9   2   87.16    2.53
   0  -9   2   82.33    2.43
   0  -9  -2   92.07    2.16
   0  -9   3  154.06    6.97
   0   9   3  147.01    3.34
   0   9   3  146.43    2.91
   0  -9  -3  152.61    5.90
   0   9  -3  156.65    4.82
   0  -9  -3  150.56    4.92
   0  -9  -3  154.04    5.87
   0   9   3  159.13    6.10
   0  -9   3  144.22    5.37
   0   9  -4  226.36    5.52
   0  -9  -4  241.49    7.12
   0  -9   4  245.30    9.03
   0  -9   4  237.24    7.08
   0   9   4  222.25    7.51
   0   9   4  248.43    4.01
   0  -9  -4  232.64    7.40
   0  -9  -4  248.77    6.21
   0  -9  -5   90.43    3.72
   0  -9   5   90.68    5.75
   0   9   5   85.77    2.52
   0  -9  -5   92.03    4.69
   0   9   5   90.60    5.04
   0   9  -5   97.16    3.54
   0  -9   5   86.04    4.48
   0  -9  -5   88.50    4.19
   0   9  -6  105.16    3.56
   0  -9  -6  111.69    4.50
   0  -9   6  110.06    5.19
   0  -9   6  120.01    6.61
   0  -9  -6  105.48    5.06
   0   9   6  111.55    3.12
   0  -9   7   61.84    4.06
   0  -9   7   63.85    5.02
   0   9   7   55.38    2.38
   0   9  -7   62.94    2.64
   0  -9  -7   60.50    3.99
   0  -9  -7   56.34    3.13
   0  -9  -8    5.68    1.55
   0   9   8    4.04    0.87
   0  -9   8    6.16    2.20
   0   9   8    3.78    0.63
   0  -9   8    3.12    1.39
   0  -9  -8    3.73    1.04
   0   9   9   11.44    0.98
   0  -9  -9   12.16    1.41
   0  -9  -9   11.29    2.08
   0   9   9   10.91    1.27
   0  -9   9   14.57    3.02
   0  -9   9   13.34    2.32
   0   9 -10   69.00    2.32
   0   9  10   70.64    3.20
   0  -9  10   67.41    5.53
   0   9  10   67.72    2.10
   0  -9 -10   73.73    3.08
   0  -9  10   69.80    4.94
   0  -9 -10   67.06    4.57
   0   9 -11   90.18    2.46
   0   9  11   86.09    3.73
   0   9  11   91.36    2.33
   0  -9  11   89.06    6.44
   0  -9  11   91.50    5.70
   0  -9 -11   83.14    3.08
   0  -9 -12  122.69    3.43
   0  -9  12  127.26    6.99
   0  -9  12  114.60    7.25
   0   9  12  120.69    6.16
   0   9  12  115.28    4.58
   0   9  13   80.25    5.08
   0  -9 -13   69.68    2.35
   0   9  13   65.81    3.76
   0  -9  13   78.75    5.86
   0  -9  13   66.82    5.73
   0   9  14   93.74    5.75
   0   9  14   88.42    4.53
   0  -9  14   92.82    6.53
   0  -9  14   96.53    6.83
   0   9  15   28.67    2.86
   0  -9  15   30.11    4.14
   0   9  15   36.36    3.79
   0  -9  15   30.10    4.27
   0   9  16    8.04    1.74
   0  -9  16    8.47    2.80
   0  -9  16    9.39    2.87
   0   9  16   13.31    2.40
   0  -9  17    2.97    2.14
   0   9  17   -0.18    1.17
   0   9  17    0.86    1.32
   0  -9  17   -0.33    2.18
   0  -9  18   13.95    3.16
   0   9  18   17.17    2.55
   0  -9  18   22.94    4.01
   0   9  18   19.05    3.12
   0   9  19   28.49    3.78
   0   9  19   19.66    2.92
   0   9  19   23.50    3.89
   0  -9  19   24.51    4.10
   0   9  20   40.98    4.91
   0   9  20   38.53    4.18
   0   9  20   39.73    4.57
   0  -9  20   42.59    5.31
   0   9  21   37.30    4.30
   0  -9  21   39.30    5.24
   0   9  21   46.82    5.38
   0   9  21   49.56    5.36
   0   9  22   48.46    5.44
   0   9  22   43.31    5.16
   0   9  22   50.57    5.15
   0  -9  22   45.48    5.64
   0   9  23   15.87    3.40
   0   9  23   14.00    3.25
   0   9  23   13.63    3.01
   0  -9  23    6.47    2.43
   0   9  24    1.13    2.17
   0   9  24    2.98    1.95
   0   9  24    5.39    2.61
   0  -9  24    0.20    2.62
   0  -9  25    1.77    2.66
   0   9  25    3.94    2.20
   0   9  25    3.97    1.99
   0   9  25    6.79    2.88
   0   9  26    1.60    1.92
   0  -9  26   -0.94    2.81
   0   9  26    4.41    2.22
   0   9  26    2.28    1.85
   0   9  27    5.57    2.57
   0   9  27    7.86    2.80
   0  -9  27    7.57    3.16
   0   9  27    8.20    2.69
   0   9  28   12.52    3.11
   0   9  28   24.76    4.32
   0   9  28   21.39    4.27
   0  -9  28   13.72    3.98
   0   9  29   28.64    4.74
   0   9  29   19.14    3.80
   0   9  29   24.01    4.80
   0  -9  29   20.70    4.35
   0   9  30   26.61    4.68
   0 -10   0  120.68    4.88
   0 -10   0  129.35    6.49
   0  10   0  110.70    4.86
   0 -10   0  119.56    2.60
   0 -10  -1  289.72    9.15
   0  10  -1  290.51    7.57
   0 -10   1  257.75    3.91
   0 -10   1  283.67    7.51
   0 -10  -1  269.96    3.83
   0 -10   1  298.97    9.84
   0  10   1  295.75    8.12
   0 -10  -1  277.31    7.16
   0 -10  -2   34.33    3.20
   0 -10  -2   30.83    2.49
   0  10   2   28.01    2.75
   0 -10   2   30.91    1.55
   0 -10  -2   22.14    1.24
   0 -10   2   35.85    2.83
   0  10  -2   31.87    2.55
   0 -10   2   37.95    3.82
   0  10   2   31.80    1.63
   0  10   3   43.98    3.50
   0  10  -3   47.58    2.94
   0  10   3   42.35    1.61
   0  10   3   41.98    1.90
   0 -10  -3   42.28    3.40
   0 -10  -3   40.13    2.76
   0 -10   3   41.37    3.16
   0 -10   3   45.33    4.20
   0 -10  -3   40.94    3.36
   0  10   4    0.64    0.40
   0  10   4   -0.58    1.54
   0  10  -4    0.26    0.72
   0 -10  -4    0.50    1.18
   0 -10   4    2.67    1.79
   0 -10  -4    0.24    0.87
   0 -10  -4    1.04    1.46
   0 -10   4    0.50    1.03
   0 -10  -5   51.69    3.09
   0  10  -5   47.67    2.67
   0  10   5   52.03    2.04
   0 -10  -5   51.54    3.52
   0 -10  -5   49.11    3.80
   0 -10   5   44.85    3.49
   0 -10   5   52.56    4.66
   0  10   5   47.31    3.83
   0 -10   6   63.13    4.16
   0  10   6   66.57    2.44
   0 -10  -6   65.04    4.40
   0 -10  -6   63.61    3.82
   0  10   6   62.04    4.52
   0  10  -6   58.11    2.90
   0 -10   6   67.52    5.36
   0  10  -7  118.06    3.90
   0 -10  -7  118.23    5.84
   0 -10   7  113.68    5.67
   0  10   7  113.85    6.29
   0 -10  -7  109.17    4.69
   0  10   7  114.12    3.43
   0 -10   7  119.72    7.09
   0  10  -8   41.69    2.23
   0 -10  -8   46.45    3.02
   0  10   8   35.53    3.69
   0  10   8   47.56    2.39
   0  10   8   41.23    2.05
   0 -10  -8   43.57    3.62
   0 -10   8   46.07    3.84
   0 -10   8   47.81    4.84
   0  10   9  103.70    3.68
   0 -10   9  108.40    5.91
   0 -10  -9  106.08    5.73
   0 -10  -9   99.15    4.13
   0  10   9  111.67    3.15
   0  10   9  104.90    6.49
   0 -10   9  109.06    7.07
   0 -10 -10   25.70    3.07
   0  10  10   27.75    1.48
   0 -10  10   33.81    4.33
   0  10  10   27.11    2.06
   0 -10 -10   26.99    2.14
   0 -10  10   31.98    3.63
   0 -10  11   78.39    6.37
   0  10 -11   76.73    2.49
   0 -10 -11   69.01    3.09
   0  10  11   65.10    3.22
   0 -10 -11   70.60    4.93
   0 -10  11   80.40    5.56
   0  10  11   76.96    2.30
   0 -10 -12    0.48    0.63
   0 -10  12    0.22    2.19
   0  10  12    0.88    0.47
   0  10  12    0.60    0.82
   0  10 -12    1.05    0.49
   0 -10 -12    0.68    1.62
   0 -10  12    0.78    1.71
   0 -10  13    1.80    2.20
   0  10  13    1.59    1.39
   0  10  13    0.84    0.82
   0 -10  13   -0.24    2.06
   0  10  14   10.12    2.20
   0 -10  14   10.00    3.14
   0  10  14   10.89    1.72
   0 -10  14   11.44    2.55
   0  10  15   32.07    2.86
   0  10  15   36.72    3.92
   0 -10  15   34.71    4.48
   0 -10  15   36.43    4.69
   0  10  16   43.80    5.08
   0 -10  16   58.93    5.89
   0  10  16   56.31    4.99
   0  10  16   52.62    3.83
   0 -10  16   53.11    5.60
   0  10  17   65.83    5.54
   0  10  17   60.15    5.94
   0  10  17   54.89    4.14
   0 -10  17   60.00    6.00
   0 -10  17   66.66    6.19
   0  10  18   17.73    2.60
   0 -10  18   20.18    3.82
   0 -10  18   24.62    4.01
   0  10  18   17.06    3.56
   0  10  18   19.03    3.24
   0  10  19   25.75    3.24
   0  10  19   30.93    4.63
   0 -10  19   25.46    4.19
   0  10  19   29.72    4.04
   0  10  20   11.01    2.78
   0  10  20    8.11    2.63
   0  10  20    5.61    1.75
   0 -10  20    3.23    2.77
   0  10  21    1.01    1.42
   0  10  21   -0.04    1.81
   0 -10  21   -4.37    3.77
   0  10  21   -0.05    2.12
   0  10  22    3.84    2.38
   0  10  22    4.20    1.82
   0 -10  22    0.83    3.12
   0  10  22    5.52    2.55
   0  10  23    8.33    2.30
   0  10  23   10.43    2.95
   0  10  23   12.56    3.39
   0 -10  23    1.89    3.12
   0  10  24   19.90    3.86
   0  10  24   18.36    3.53
   0  10  24   19.01    3.66
   0 -10  24   12.17    3.32
   0  10  25   20.97    3.89
   0 -10  25   20.35    4.16
   0  10  25   21.74    4.03
   0  10  25   14.26    3.10
   0  10  26    7.47    2.86
   0  10  26    7.13    2.59
   0 -10  26    4.15    2.43
   0  10  26    5.52    2.26
   0  10  27   11.68    3.01
   0  10  27   17.63    3.62
   0  10  27   17.37    4.07
   0  10  28    5.54    2.89
   0 -10  28    1.90    2.72
   0  10  28    2.22    1.78
   0  10  28    1.26    1.93
   0  10  29    1.00    1.88
   0 -11   0    0.06    0.31
   0  11   0    1.05    1.23
   0 -11   0    1.20    0.90
   0 -11   0    0.77    1.35
   0 -11  -1   19.32    2.15
   0 -11  -1   22.82    3.02
   0 -11   1   18.69    2.16
   0  11   1   22.47    2.54
   0 -11   1   16.66    1.06
   0 -11   1   17.30    2.90
   0  11  -1   23.54    2.54
   0  11   1   16.79    1.24
   0 -11  -1   17.86    1.04
   0 -11   2   61.76    3.90
   0 -11   2   57.09    2.07
   0  11   2   57.40    3.96
   0  11  -2   61.33    3.62
   0 -11  -2   66.01    4.78
   0 -11  -2   64.47    3.74
   0  11   2   61.75    2.33
   0 -11   2   71.15    5.36
   0 -11   3  155.21    7.91
   0  11  -3  155.80    5.45
   0  11   3  156.81    6.70
   0 -11  -3  150.36    5.44
   0 -11   3  150.61    6.03
   0  11   3  149.00    3.68
   0 -11  -3  148.46    6.80
   0 -11   4   74.99    5.79
   0  11   4   64.15    4.46
   0 -11  -4   76.18    3.91
   0 -11   4   71.30    4.35
   0  11   4   71.84    2.19
   0 -11  -4   66.78    4.44
   0  11  -4   63.83    3.41
   0 -11  -4   74.12    4.65
   0 -11  -5  109.90    5.50
   0  11  -5  121.11    4.48
   0  11   5  116.13    6.25
   0 -11  -5  118.22    4.84
   0 -11   5  117.94    5.68
   0 -11   5  116.28    7.36
   0  11   5  115.01    2.95
   0 -11  -5  122.18    6.01
   0 -11   6  130.81    7.74
   0  11  -6  108.46    4.13
   0  11   6  118.13    3.25
   0 -11   6  119.24    5.98
   0 -11  -6  114.35    5.99
   0  11   6  107.30    6.23
   0 -11  -6  109.97    5.33
   0 -11   7   23.40    2.91
   0  11   7   21.15    2.91
   0 -11   7   27.42    4.01
   0  11   7   21.35    1.54
   0 -11  -7   19.97    2.36
   0 -11  -7   24.94    3.19
   0  11  -7   28.07    2.13
   0  11   8   -2.00    2.39
   0 -11  -8    0.28    1.61
   0  11   8    0.33    0.69
   0 -11   8    2.93    1.41
   0  11   8    2.15    0.72
   0  11  -8    2.58    0.92
   0 -11  -8    0.85    0.96
   0 -11   8    3.92    1.98
   0  11   9   -2.97    2.62
   0  11   9    0.17    0.52
   0 -11  -9    0.51    1.51
   0  11   9    0.70    0.64
   0 -11  -9    0.05    0.82
   0 -11   9    0.14    1.43
   0 -11   9   -0.37    1.93
   0  11  10   40.88    1.97
   0 -11 -10   37.77    3.79
   0 -11  10   39.60    3.91
   0  11  10   40.57    2.43
   0 -11  10   42.74    4.83
   0 -11 -10   41.13    2.74
   0  11  10   35.91    4.11
   0 -11 -11  115.24    6.42
   0 -11 -11  115.15    4.26
   0  11 -11  115.75    3.31
   0  11  11  107.00    4.02
   0 -11  11  111.95    7.77
   0  11  11  109.25    7.38
   0  11  11  113.87    3.00
   0 -11  11  111.60    6.70
   0  11  12   87.44    3.88
   0 -11  12   86.19    7.05
   0  11  12   77.38    2.40
   0 -11 -12   81.43    5.63
   0 -11  12   90.22    6.28
   0 -11  13  138.19    8.80
   0  11  13  150.90    7.50
   0 -11  13  149.46    8.22
   0  11  13  124.99    4.81
   0 -11 -13  131.04    7.26
   0  11  13  133.52    8.42
   0 -11 -14   18.51    3.03
   0 -11  14   27.83    4.50
   0  11  14   23.85    3.18
   0 -11  14   24.07    3.70
   0  11  14   21.00    2.23
   0  11  14   17.37    3.37
   0  11  15   35.52    2.91
   0  11  15   48.52    4.56
   0 -11  15   52.52    5.40
   0 -11 -15   44.94    4.49
   0  11  15   39.33    4.82
   0 -11  15   46.76    5.48
   0  11  16    0.36    2.63
   0 -11  16    3.73    2.65
   0  11  16    2.20    1.21
   0 -11  16    4.25    2.54
   0  11  16    2.02    1.63
   0 -11  17    1.22    2.36
   0  11  17   -1.65    2.59
   0  11  17   -0.03    1.57
   0 -11  17   -1.90    2.43
   0  11  17    0.79    1.18
   0 -11  18    4.81    2.77
   0 -11  18    7.78    2.90
   0  11  18    4.60    1.54
   0  11  18    4.19    2.06
   0  11  18    2.02    2.20
   0  11  19   27.35    3.19
   0  11  19   32.66    4.73
   0 -11  19   26.37    4.54
   0  11  19   35.32    4.57
   0  11  20   24.78    4.05
   0 -11  20   24.27    4.33
   0  11  20   22.94    4.31
   0  11  20   23.33    3.15
   0  11  21   66.25    6.64
   0  11  21   74.36    6.60
   0  11  21   53.92    4.78
   0 -11  21   59.08    6.65
   0  11  22   11.84    2.52
   0  11  22   11.11    3.04
   0  11  22   14.45    3.33
   0 -11  22    8.78    2.68
   0  11  23   21.37    3.20
   0  11  23   25.69    4.30
   0  11  23   26.64    4.57
   0 -11  23   26.72    4.79
   0  11  24    1.06    1.82
   0  11  24    1.93    1.79
   0  11  24    0.04    2.24
   0 -11  24   -0.22    2.45
   0  11  25    0.06    1.98
   0  11  25    1.36    2.21
   0 -11  25    1.36    2.39
   0  11  26   -0.14    2.11
   0 -11  26    2.97    3.39
   0  11  26   -3.01    2.50
   0  11  27    4.99    2.23
   0  11  27    1.26    2.39
   0 -11  27    6.64    3.51
   0  11  28    5.79    2.49
   0 -12   0   29.48    2.77
   0 -12   0   34.74    4.04
   0  12   0   28.37    2.93
   0 -12   0   25.48    1.26
   0 -12  -1   69.02    1.96
   0  12   1   77.67    4.78
   0  12   1   71.25    2.61
   0 -12   1   72.64    4.26
   0 -12  -1   78.56    5.57
   0 -12  -1   70.42    4.13
   0  12  -1   80.40    4.50
   0 -12   1   78.02    5.73
   0 -12   2   10.47    1.99
   0  12  -2   10.65    1.89
   0 -12  -2    9.28    2.31
   0  12   2    8.47    2.01
   0 -12   2   12.68    2.97
   0 -12  -2   10.54    1.77
   0  12   2    9.05    0.98
   0  12  -3   38.28    2.97
   0 -12   3   35.43    4.32
   0 -12   3   31.46    3.04
   0  12   3   29.92    3.16
   0  12   3   28.87    1.72
   0 -12  -3   28.49    2.65
   0 -12  -3   31.76    3.49
   0 -12   4    2.03    1.78
   0  12  -4   -0.15    1.15
   0  12   4   -2.66    1.88
   0 -12   4    0.03    1.19
   0 -12  -4   -0.54    0.98
   0 -12  -4    0.25    1.26
   0 -12   5    1.53    2.06
   0  12   5    4.27    0.68
   0 -12  -5    3.80    1.40
   0 -12  -5    4.47    1.75
   0  12   5    3.65    1.57
   0  12  -5    2.83    1.03
   0 -12   5    2.13    1.22
   0 -12  -5    4.98    1.50
   0 -12  -6   25.63    3.29
   0 -12   6   28.88    4.40
   0  12   6   28.66    1.61
   0 -12  -6   25.69    2.85
   0  12   6   20.83    2.96
   0  12  -6   20.51    2.05
   0 -12   6   23.50    2.94
   0 -12  -7  112.36    5.56
   0 -12   7  118.19    7.90
   0  12   7  125.44    3.55
   0 -12  -7  120.35    6.58
   0 -12   7  119.07    6.26
   0  12  -7  119.22    4.47
   0  12   7  119.83    7.01
   0 -12   8   30.87    4.53
   0 -12  -8   30.00    2.90
   0 -12  -8   28.08    3.47
   0  12   8   18.73    3.11
   0  12  -8   23.04    1.99
   0  12   8   32.57    1.97
   0  12   8   24.37    1.80
   0 -12   8   30.39    3.50
   0 -12  -9  133.67    5.53
   0 -12   9  141.17    8.79
   0  12   9  141.53    4.10
   0  12   9  131.40    3.96
   0 -12  -9  138.61    7.11
   0  12   9  131.05    7.71
   0 -12   9  135.19    6.93
   0  12  10    7.49    1.02
   0 -12 -10    8.91    2.38
   0 -12  10   10.04    2.49
   0 -12 -10    9.11    1.66
   0 -12  10   12.17    3.50
   0  12  10    9.46    1.23
   0  12  10    3.19    1.88
   0  12  11   55.72    5.55
   0 -12  11   62.47    5.13
   0 -12 -11   52.51    4.58
   0  12  11   59.36    2.35
   0  12  11   56.31    2.92
   0 -12  11   59.49    6.06
   0  12  12    0.16    0.72
   0 -12  12    0.09    2.10
   0  12  12   -0.74    2.99
   0 -12 -12    1.84    1.71
   0 -12  12   -0.90    1.87
   0  12  13    4.14    2.35
   0  12  13    9.96    1.47
   0 -12 -13   11.10    2.64
   0 -12  13    8.95    3.13
   0  12  13   10.77    2.49
   0 -12  13   10.95    2.73
   0 -12  14    5.49    2.92
   0 -12  14    5.23    2.51
   0 -12 -14    3.49    1.80
   0  12  14   -0.10    2.97
   0  12  14    4.45    1.20
   0  12  14    4.11    1.88
   0 -12  15   39.48    4.74
   0  12  15   31.66    4.53
   0 -12  15   35.72    5.06
   0 -12 -15   32.38    4.05
   0  12  15   34.18    2.77
   0  12  15   39.58    4.35
   0  12  16   18.29    3.69
   0 -12  16   24.21    4.00
   0 -12  16   28.83    4.88
   0  12  16   20.40    3.37
   0 -12 -16   20.49    3.51
   0  12  16   21.44    2.35
   0 -12  17   66.40    6.76
   0  12  17   49.42    5.66
   0  12  17   62.04    5.60
   0  12  17   49.89    3.68
   0 -12  17   59.51    6.26
   0 -12 -17   60.54    5.79
   0  12  18    9.55    1.95
   0  12  18    8.33    2.59
   0 -12  18    9.35    3.19
   0  12  18    5.26    2.21
   0 -12 -18    6.44    2.49
   0 -12  18    7.31    2.89
   0 -12 -19   30.46    4.62
   0 -12  19   35.04    5.33
   0  12  19   29.81    4.26
   0  12  19   32.40    4.95
   0  12  19   27.61    3.07
   0 -12  20    0.68    2.47
   0  12  20    3.15    2.31
   0  12  20   -2.25    2.35
   0 -12  21   -4.34    3.41
   0  12  21    1.48    2.46
   0  12  21    0.29    1.80
   0  12  22    4.41    2.72
   0 -12  22    1.22    3.06
   0  12  22    4.21    2.19
   0  12  23   13.86    3.25
   0  12  23   11.46    3.24
   0 -12  23   11.33    3.60
   0  12  24    5.06    2.76
   0  12  24    3.41    2.09
   0 -12  24    8.33    3.50
   0 -12  25   31.96    5.69
   0  12  25   13.63    3.37
   0  12  25   27.95    4.88
   0  12  26    6.29    3.04
   0 -12  26   11.06    4.28
   0  12  26    2.98    2.46
   0  12  27   17.79    3.94
   0  13   0    1.35    1.42
   0 -13   0    0.43    1.06
   0 -13   0   -0.91    1.69
   0  13  -1    9.08    2.04
   0  13   1    9.14    1.91
   0 -13   1    7.29    2.33
   0 -13  -1    6.44    1.65
   0 -13   1    6.45    1.59
   0  13   1    7.13    0.98
   0 -13  -1    9.15    2.43
   0 -13  -2    3.43    1.68
   0 -13  -2    4.42    1.44
   0 -13   2    2.35    1.23
   0  13  -2    5.33    1.66
   0 -13   2    7.65    2.54
   0  13   2    4.74    0.85
   0  13   2    4.58    1.82
   0 -13  -3   74.56    4.38
   0 -13   3   82.08    6.47
   0  13  -3   81.28    4.39
   0 -13   3   70.58    4.76
   0  13   3   76.73    5.17
   0 -13  -3   76.72    5.57
   0  13   3   75.49    2.79
   0  13   4   10.84    2.40
   0 -13  -4   16.76    2.88
   0 -13   4   20.23    3.79
   0  13  -4   13.75    1.89
   0 -13   4   15.66    2.46
   0 -13  -4   19.84    2.33
   0  13   5   95.49    6.11
   0 -13   5  108.89    7.74
   0 -13  -5  102.24    4.95
   0 -13  -5   91.42    5.81
   0  13  -5  102.00    4.62
   0 -13   5  101.08    5.74
   0  13   6   12.01    2.52
   0 -13  -6   20.29    2.39
   0  13   6   17.36    1.23
   0 -13   6   18.97    3.86
   0  13  -6   14.34    1.86
   0 -13  -6   14.41    2.84
   0 -13   6   20.89    2.95
   0 -13  -6   13.71    2.42
   0 -13   7   32.97    4.65
   0 -13  -7   27.32    3.50
   0 -13   7   29.99    3.55
   0  13   7   28.35    3.64
   0 -13  -7   26.22    3.08
   0  13  -7   30.13    2.51
   0 -13   8   10.74    2.53
   0 -13  -8    7.41    1.67
   0  13   8    4.24    2.11
   0  13  -8    9.23    1.52
   0 -13   8   10.01    3.11
   0  13   8    6.43    1.10
   0 -13  -8    9.01    2.41
   0 -13   9    1.12    1.69
   0  13   9    1.63    2.19
   0 -13  -9    1.41    1.82
   0 -13  -9    2.95    1.19
   0  13   9    2.79    0.82
   0 -13   9    2.20    2.49
   0  13  10    3.58    0.90
   0 -13 -10    1.59    1.91
   0 -13  10    2.82    2.42
   0  13  10   -0.65    2.61
   0 -13  10    2.31    1.78
   0 -13  11   45.06    5.55
   0 -13 -11   43.95    4.53
   0  13  11   44.66    5.00
   0 -13  11   45.91    4.61
   0  13  12    8.88    2.72
   0 -13  12   12.53    3.68
   0 -13 -12   14.31    3.26
   0 -13  12   17.36    3.26
   0  13  13   75.91    6.95
   0 -13  13   88.93    7.68
   0 -13  13   93.44    6.88
   0 -13 -13   83.24    6.26
   0 -13  14   14.56    3.30
   0  13  14   11.11    2.62
   0 -13 -14   13.17    3.00
   0  13  14   10.70    2.41
   0 -13  14   18.53    4.15
   0  13  15   18.71    3.55
   0 -13  15   25.26    4.65
   0  13  15   22.10    3.45
   0 -13  15   27.97    4.30
   0 -13 -15   23.95    3.86
   0  13  16    0.57    2.77
   0 -13  16    5.72    3.28
   0 -13 -16    0.56    1.72
   0 -13  16    2.76    2.28
   0  13  16    3.13    1.69
   0  13  17    1.96    1.73
   0 -13 -17   -0.11    2.00
   0 -13  17    4.36    2.87
   0  13  17   -0.89    2.73
   0 -13  17   -0.46    2.46
   0  13  18    3.49    2.31
   0  13  18    2.81    2.05
   0 -13 -18    2.71    2.14
   0 -13  18    3.09    2.54
   0 -13  18    3.68    2.57
   0  13  19   19.04    3.60
   0 -13 -19   18.84    3.84
   0 -13  19   19.50    4.10
   0  13  19   19.44    3.98
   0  13  20    7.76    2.76
   0 -13  20    4.67    3.01
   0  13  20    5.36    2.89
   0 -13 -20    6.53    2.80
   0 -13 -21   54.23    6.75
   0  13  21   48.34    5.86
   0 -13  21   41.03    5.96
   0  13  21   45.72    5.97
   0 -13  22    6.46    3.25
   0 -13 -22    6.05    2.96
   0  13  22    6.97    3.52
   0  13  22    5.87    2.66
   0  13  23   15.53    3.58
   0 -13  23   17.04    4.50
   0  13  23   19.55    4.34
   0 -13 -23   19.19    4.34
   0 -13 -24   -6.02    3.99
   0  13  24   -1.46    2.52
   0 -13  24   -3.54    3.40
   0  13  24   -0.52    1.53
   0  13  25   -1.34    2.29
   0  13  25    0.82    2.25
   0 -13 -25   -4.11    4.09
   0 -13  25    1.67    2.66
   0  13  26   -2.41    2.78
   0 -14   0    4.96    1.64
   0  14   0    3.57    1.70
   0 -14   0    7.61    2.56
   0  14   0    4.18    0.82
   0  14   1   97.23    3.20
   0 -14   1  100.43    7.26
   0 -14  -1   97.05    6.90
   0 -14  -1   91.30    5.04
   0  14   1   97.67    5.75
   0  14  -1   95.79    5.28
   0 -14   1   88.67    5.24
   0 -14  -2    7.51    1.74
   0 -14  -2    4.98    2.16
   0 -14   2    8.64    2.86
   0 -14   2    6.00    1.67
   0  14   2    6.02    0.89
   0  14   2    6.69    2.00
   0  14  -2    7.31    2.11
   0 -14   3   18.01    3.75
   0  14  -3   15.91    2.13
   0  14   3   17.32    2.82
   0 -14  -3   14.28    2.89
   0 -14   3   17.15    2.68
   0 -14  -3   13.52    2.15
   0  14   4    0.70    1.52
   0 -14   4   -1.78    2.27
   0 -14  -4   -0.69    1.29
   0  14  -4   -1.33    1.48
   0 -14  -4   -2.44    2.15
   0 -14   4   -1.41    1.62
   0 -14  -5    7.71    2.39
   0  14   5    7.16    2.18
   0  14  -5    5.92    1.52
   0 -14   5    5.97    1.78
   0 -14   5    7.93    2.94
   0 -14  -5    9.29    1.92
   0 -14  -6    7.78    2.16
   0  14  -6    6.05    1.54
   0 -14   6    8.75    3.01
   0 -14   6    6.25    2.01
   0  14   6    5.63    1.93
   0 -14   7   68.71    6.69
   0  14   7   60.78    5.40
   0 -14  -7   64.32    4.84
   0  14  -7   66.46    3.77
   0 -14   7   60.81    5.08
   0 -14  -7   69.99    5.46
   0 -14  -8   18.24    3.31
   0  14  -8   12.55    1.76
   0 -14  -8   17.28    2.70
   0 -14   8   18.76    4.08
   0  14   8    8.47    2.64
   0 -14   8   13.39    2.79
   0 -14   9   62.68    6.59
   0  14   9   55.22    5.45
   0 -14   9   58.04    5.05
   0 -14  -9   62.71    5.43
   0  14   9   59.04    3.00
   0 -14 -10    8.57    2.62
   0 -14  10    8.72    3.11
   0  14  10    2.35    2.19
   0 -14  10    9.99    2.62
   0  14  11   21.23    3.92
   0 -14  11   19.84    4.20
   0 -14 -11   21.39    3.36
   0 -14  11   25.73    3.74
   0 -14  12    0.61    1.91
   0 -14 -12    1.31    1.68
   0  14  12    0.03    2.57
   0 -14  12    2.78    2.84
   0 -14  13   -0.41    2.65
   0 -14 -13    0.49    1.81
   0 -14  13    0.50    1.67
   0  14  13    0.05    2.66
   0 -14 -14    1.70    2.27
   0 -14  14    0.90    1.76
   0  14  14    2.10    1.76
   0 -14  14   -0.16    2.43
   0  14  14   -0.62    3.13
   0  14  15   31.63    4.73
   0 -14 -15   41.99    5.02
   0 -14  15   46.26    6.08
   0 -14  15   49.02    5.65
   0  14  15   50.52    5.17
   0  14  16   10.74    2.87
   0 -14  16   16.28    3.95
   0  14  16    3.16    2.50
   0 -14  16   15.06    4.06
   0 -14 -16   10.84    3.26
   0 -14  17   52.50    6.56
   0 -14  17   47.76    5.90
   0 -14 -17   46.55    5.40
   0  14  17   56.89    5.65
   0  14  17   43.23    5.94
   0 -14 -18    8.61    3.21
   0  14  18    8.26    2.80
   0 -14  18    7.29    3.24
   0  14  18    2.50    2.39
   0 -14  18    7.55    3.32
   0 -14  19   17.23    3.97
   0 -14 -19   17.91    3.97
   0  14  19   15.72    4.07
   0  14  19   23.52    4.04
   0  14  20    0.68    1.74
   0 -14 -20   -1.16    2.62
   0 -14  20    1.03    2.47
   0  14  20   -1.99    2.91
   0  14  21   -0.13    2.57
   0 -14  21   -2.29    3.18
   0  14  21    1.53    1.82
   0 -14 -21   -1.83    3.01
   0 -14 -22   -2.02    2.97
   0 -14  22   -0.16    3.17
   0  14  22    0.84    1.84
   0  14  22   -0.91    2.65
   0 -14  23   13.17    4.36
   0 -14 -23   13.59    3.95
   0  14  23   11.88    3.87
   0  14  23   10.70    3.51
   0  14  24    1.95    2.28
   0 -14 -24   -2.52    3.27
   0  14  24   -1.55    2.98
   0 -14  24    2.22    2.96
   0 -15   0   -1.27    2.14
   0 -15   0   -0.29    1.35
   0  15   0    0.40    1.30
   0 -15   1   13.20    2.29
   0  15   1   21.68    3.21
   0 -15  -1   19.84    2.84
   0 -15   1   16.41    3.66
   0  15  -1   19.69    2.81
   0 -15  -1   18.33    3.42
   0  15   2    6.47    2.10
   0 -15   2    5.78    2.72
   0 -15  -2    4.76    2.69
   0  15  -2    2.96    1.60
   0 -15  -2    4.23    1.45
   0 -15   2    4.03    1.77
   0 -15  -3   82.01    6.39
   0  15   3   89.42    5.97
   0 -15   3   96.03    7.69
   0 -15  -3   83.48    4.94
   0  15  -3   86.96    4.96
   0 -15   3   86.39    5.50
   0 -15  -4    4.12    1.48
   0 -15   4    2.15    1.62
   0  15  -4    2.00    1.30
   0  15   4    2.74    1.96
   0 -15   4    6.09    2.73
   0 -15  -4    4.28    2.23
   0  15   5   84.10    6.21
   0 -15  -5   84.74    6.15
   0 -15   5   86.93    5.75
   0 -15  -5   91.05    5.05
   0  15  -5   93.75    4.86
   0 -15   5  100.11    8.18
   0 -15  -6   21.33    3.42
   0 -15   6   20.93    3.13
   0  15   6   15.88    3.22
   0 -15   6   24.99    4.63
   0  15  -6   16.46    2.25
   0  15   7   15.11    3.12
   0 -15  -7   15.39    2.82
   0  15  -7   17.73    2.21
   0 -15   7   13.88    3.78
   0 -15   7   18.22    3.07
   0  15   8   -0.99    2.36
   0  15  -8    0.66    0.84
   0 -15   8   -1.76    3.03
   0 -15  -8    1.27    1.72
   0  15   8   -0.71    0.97
   0 -15   8    0.79    1.57
   0 -15   9   10.62    2.53
   0 -15   9   10.11    3.28
   0 -15  -9   11.80    2.76
   0  15   9    8.43    2.80
   0  15  10   -1.90    2.74
   0 -15  10   -0.68    2.47
   0 -15 -10   -1.38    1.90
   0 -15  10    0.85    1.79
   0 -15 -11   42.25    4.87
   0  15  11   35.56    4.94
   0 -15  11   37.43    5.51
   0 -15  11   37.41    4.47
   0 -15  12    9.11    2.74
   0 -15 -12    6.73    2.78
   0 -15  12    6.69    3.11
   0  15  12    6.65    2.63
   0  15  13   50.40    5.93
   0 -15 -13   62.45    5.87
   0 -15  13   56.69    5.73
   0 -15  13   67.79    7.12
   0 -15  14    2.01    2.51
   0  15  14   -1.89    2.98
   0  15  14    0.63    1.49
   0 -15  14    1.83    2.77
   0 -15 -14    2.46    2.58
   0 -15 -15   28.43    4.52
   0  15  15   29.62    5.06
   0 -15  15   31.72    5.36
   0 -15  15   28.03    4.57
   0  15  15   27.92    4.01
   0  15  16   -3.22    3.26
   0 -15  16    1.39    2.26
   0 -15 -16    4.62    2.77
   0  15  16    2.98    2.06
   0 -15  16    1.04    2.54
   0 -15 -17    1.95    2.33
   0 -15  17    0.80    2.37
   0 -15  17    1.12    2.86
   0  15  17    1.70    1.75
   0  15  17    1.02    2.36
   0  15  18   -0.50    2.68
   0 -15  18    0.54    2.20
   0 -15  18    2.21    2.62
   0 -15 -18    1.62    2.18
   0  15  18    0.66    1.71
   0 -15 -19   15.37    3.87
   0 -15  19   11.36    3.55
   0  15  19    9.87    3.65
   0  15  19   13.32    3.11
   0 -15  20    3.30    2.59
   0  15  20    2.63    2.23
   0  15  20    2.13    2.60
   0 -15 -20    4.72    3.08
   0 -15 -21   31.59    5.65
   0 -15  21   26.85    5.19
   0  15  21   26.23    5.03
   0  15  21   29.82    4.73
   0  15  22    2.39    2.63
   0  15  22   -0.74    2.00
   0 -15 -22   -1.78    2.53
   0 -15  22    1.03    2.88
   0  15  23   17.06    4.25
   0  15  23   12.23    3.31
   0 -15  23   15.25    4.74
   0 -15 -23   14.32    4.39
   0 -16   0   -1.64    2.30
   0 -16   0    0.89    1.43
   0  16   0    2.80    2.07
   0 -16  -1   54.41    5.95
   0 -16   1   52.10    4.33
   0 -16  -1   48.07    4.01
   0 -16   1   52.46    6.06
   0  16   1   55.18    4.67
   0  16  -1   54.65    4.40
   0  16   2    3.41    2.10
   0 -16   2    1.14    1.28
   0  16  -2    0.66    1.33
   0 -16  -2    1.57    1.33
   0 -16  -2   -0.72    2.17
   0 -16   2    3.55    2.33
   0  16  -3   13.29    2.30
   0 -16   3   10.42    3.46
   0  16   3    9.72    2.58
   0 -16  -3    8.88    1.89
   0 -16   3   10.73    2.39
   0 -16  -3   12.85    3.33
   0 -16   4   -1.15    1.72
   0 -16  -4    0.61    1.18
   0 -16  -4    0.14    1.63
   0  16   4   -0.06    1.62
   0  16  -4   -0.49    1.14
   0 -16   4   -3.80    2.82
   0  16   5    2.50    2.03
   0 -16  -5    2.83    2.23
   0 -16   5    4.50    3.33
   0  16  -5    3.00    1.50
   0 -16   5    1.79    1.45
   0 -16  -5    3.04    1.70
   0 -16   6    2.12    2.21
   0 -16   6    1.35    1.51
   0  16  -6    2.26    1.18
   0 -16  -6    4.72    2.22
   0  16   6    1.12    2.08
   0  16   7   39.31    4.89
   0 -16   7   37.84    5.45
   0  16  -7   37.87    3.19
   0 -16   7   38.10    4.26
   0 -16   8   -2.44    3.01
   0  16   8    1.05    2.38
   0 -16   8   -0.16    1.66
   0 -16  -9   38.53    4.61
   0 -16   9   42.53    5.95
   0 -16   9   40.88    4.54
   0  16   9   36.62    4.95
   0 -16  10    1.08    1.95
   0 -16 -10   -0.18    1.86
   0  16  10    0.86    2.09
   0 -16  10   -1.87    2.56
   0  16  11   18.47    3.64
   0 -16  11   18.82    3.49
   0 -16  11   18.28    4.30
   0 -16 -11   17.84    3.66
   0 -16  12   -2.14    2.55
   0  16  12   -1.26    2.40
   0 -16 -12    0.04    1.82
   0 -16  12    0.07    1.90
   0 -16  13    2.04    2.29
   0 -16 -13    3.79    2.57
   0  16  13   -1.10    2.88
   0 -16  13    2.52    2.74
   0 -16  14    1.12    2.69
   0 -16  14    1.34    2.22
   0  16  14   -1.89    2.83
   0 -16 -14    4.25    2.44
   0  16  14    0.99    1.93
   0  16  15   12.24    3.21
   0 -16  15   15.21    4.23
   0 -16  15   11.23    3.32
   0  16  15   13.14    3.06
   0 -16 -15   13.69    3.33
   0 -16 -16    3.08    2.35
   0 -16  16    5.34    3.41
   0  16  16    1.03    2.02
   0 -16  16    1.09    2.13
   0  16  16    0.70    2.46
   0  16  17   30.90    4.63
   0 -16  17   37.48    6.31
   0 -16 -17   29.04    4.69
   0  16  17   25.45    5.08
   0 -16  17   30.20    4.93
   0  16  18    0.86    2.60
   0 -16  18    2.21    3.00
   0  16  18    1.35    1.69
   0 -16 -18    0.45    1.98
   0 -16 -19   17.19    4.27
   0  16  19   11.29    3.67
   0 -16  19   16.81    4.41
   0  16  19   13.69    3.38
   0  16  20    0.85    1.83
   0  16  20    1.11    2.44
   0 -16  20   -1.19    2.74
   0 -16 -20    0.38    2.46
   0  16  21    0.14    1.99
   0 -16  21    0.63    2.67
   0 -16 -21    2.37    2.56
   0  16  21    2.64    2.93
   0 -17   0   -1.98    2.47
   0  17   0    1.30    1.60
   0 -17   0   -0.21    1.24
   0  17  -1    3.74    1.49
   0 -17   1    5.67    2.74
   0 -17  -1    3.98    2.49
   0  17   1    5.81    2.21
   0 -17  -1    5.97    1.86
   0 -17   1    4.65    1.93
   0 -17  -2    0.43    1.21
   0  17  -2    0.74    1.47
   0 -17   2    0.96    1.29
   0 -17   2    0.35    2.55
   0  17   2    5.30    2.23
   0 -17  -2    1.83    2.28
   0  17   3   39.04    4.51
   0 -17   3   35.87    4.00
   0 -17   3   40.06    5.66
   0 -17  -3   37.63    5.02
   0  17  -3   37.54    3.65
   0 -17  -3   41.34    3.77
   0 -17  -4    4.74    2.72
   0 -17  -4    4.90    1.75
   0  17  -4    1.63    1.58
   0 -17   4    3.66    1.95
   0 -17   4    8.02    3.53
   0  17   4    4.56    2.40
   0  17   5   77.28    6.48
   0 -17   5   98.92    8.79
   0 -17  -5   85.31    5.37
   0  17  -5   78.17    4.90
   0 -17   5   81.73    6.12
   0 -17   6   -1.48    2.32
   0  17   6    1.87    2.23
   0 -17   6    0.03    1.59
   0  17   7    7.70    2.81
   0 -17   7    4.51    1.93
   0 -17   7    5.27    3.03
   0  17   8    1.82    2.07
   0 -17   8    1.05    2.95
   0 -17   8    0.11    1.74
   0  17   9   -0.51    2.18
   0 -17   9   -1.89    2.27
   0 -17   9   -1.08    2.79
   0 -17  10    4.31    2.99
   0 -17  10    3.18    2.07
   0  17  10    6.28    2.89
   0 -17  11   19.97    4.39
   0 -17  11   17.18    3.55
   0 -17 -11   21.50    3.92
   0  17  11   18.79    4.14
   0 -17 -12    5.70    2.98
   0 -17  12    3.86    2.97
   0  17  12    0.73    2.35
   0 -17  12    5.14    2.61
   0  17  13   30.44    4.96
   0 -17  13   39.63    5.10
   0 -17 -13   36.87    5.06
   0 -17  13   34.77    5.86
   0 -17  14   -0.22    2.36
   0 -17  14    1.38    2.30
   0  17  14    0.40    1.48
   0 -17 -14    1.88    2.27
   0  17  14    0.55    2.22
   0 -17  15   14.64    4.17
   0 -17  15   13.76    3.74
   0 -17 -15   11.71    3.56
   0  17  15   13.11    3.21
   0  17  15    7.83    3.15
   0 -17  16   -1.39    2.47
   0 -17  16    0.91    2.13
   0 -17 -16    2.19    2.71
   0  17  16   -1.43    1.94
   0  17  16    0.62    2.35
   0  17  17   -0.77    2.00
   0 -17 -17    0.84    2.10
   0 -17  17    3.60    2.78
   0  17  17   -4.31    2.82
   0  17  18   -0.06    1.72
   0  17  18   -1.39    2.92
   0 -17  18    2.02    2.09
   0 -17 -18    2.17    2.69
   0 -17  19   11.44    3.98
   0 -17 -19   10.12    3.78
   0  17  19    8.62    2.96
   0  17  19    6.69    3.67
   0 -17 -20    8.72    4.20
   0  17  20    2.09    3.16
   0 -17  20    1.50    2.64
   0  17  20   -0.02    2.12
   0  18   0   -3.91    2.13
   0 -18   0   -0.72    1.38
   0  18  -1   19.47    2.91
   0 -18  -1   17.13    2.66
   0  18   1   26.02    3.47
   0 -18  -1   20.14    4.13
   0 -18   1   21.66    3.09
   0 -18   1   17.83    4.09
   0  18  -2   -1.27    1.57
   0 -18   2   -0.14    1.36
   0 -18  -2    0.85    2.00
   0 -18   2   -1.56    2.73
   0  18   2    2.30    1.87
   0 -18  -2    0.92    1.30
   0 -18   3   20.66    4.64
   0  18  -3   16.72    2.53
   0 -18   3   18.40    3.09
   0 -18  -3   14.93    3.72
   0 -18  -3   14.64    2.57
   0  18   3   19.45    3.50
   0  18   4    3.84    2.46
   0 -18   4    0.30    2.63
   0 -18  -4    1.82    1.54
   0  18  -4   -0.80    1.45
   0 -18   4   -0.22    1.79
   0 -18   5    3.89    2.17
   0 -18   5    4.07    3.18
   0 -18  -5    5.49    2.02
   0  18   5    8.02    2.83
   0 -18   6   -0.33    1.66
   0  18   6    2.99    2.58
   0 -18   6    1.48    2.49
   0  18   7   18.15    3.52
   0 -18   7   12.63    2.73
   0 -18   7   12.91    3.73
   0 -18   8    2.77    2.78
   0  18   8    3.88    2.52
   0 -18   8    0.85    1.80
   0 -18   9   26.91    5.25
   0 -18   9   27.52    4.04
   0  18   9   27.06    4.85
   0 -18  10    0.62    1.68
   0  18  10    5.59    2.92
   0 -18  10    2.89    3.12
   0 -18  11    9.88    2.89
   0  18  11   16.88    3.98
   0 -18  11   20.26    4.87
   0 -18  12    2.63    2.66
   0  18  12    1.25    2.77
   0 -18  12    0.56    2.49
   0 -18  13    2.99    2.65
   0  18  13    2.07    2.46
   0  18  13    0.73    1.81
   0 -18  13   -0.09    2.49
   0 -18 -13    2.67    2.27
   0 -18  14    0.99    2.70
   0  18  14   -1.39    1.89
   0 -18  14    2.80    2.73
   0 -18 -14    4.67    3.11
   0  18  14   -0.29    2.44
   0 -18 -15   22.13    4.45
   0  18  15   10.04    3.49
   0 -18  15   15.53    3.87
   0 -18  15   14.89    4.53
   0  18  15   14.24    3.31
   0 -18  16    2.31    2.73
   0 -18 -16    6.30    3.52
   0 -18  16    1.73    2.75
   0  18  16    3.21    3.12
   0  18  16    0.41    2.01
   0  18  17   16.31    3.74
   0  18  17   11.38    3.54
   0 -18 -17   21.11    4.54
   0 -18  17   18.72    4.34
   0  18  18    0.73    1.67
   0  18  18   -1.65    3.05
   0 -18  18    3.61    2.97
   0 -18 -18    4.55    3.54
   0 -19   0   -0.53    1.34
   0 -19   0    1.48    2.23
   0  19   0   -3.02    2.05
   0 -19   1    2.97    1.79
   0 -19   1    2.95    2.71
   0 -19  -1    5.38    1.92
   0  19  -1    0.83    1.51
   0  19   1   -1.35    1.79
   0 -19  -1    0.53    2.22
   0 -19   2   -0.97    1.62
   0  19  -2   -0.88    1.65
   0 -19  -2   -0.30    1.34
   0 -19   2   -1.38    2.54
   0  19   2    2.51    1.78
   0  19  -3   24.65    3.20
   0 -19   3   23.90    3.51
   0 -19  -3   30.97    3.60
   0  19   3   30.56    4.09
   0 -19   3   27.48    5.13
   0  19   4    4.88    2.75
   0 -19   4    0.06    1.66
   0 -19   4   -0.15    2.49
   0 -19  -4    2.41    1.46
   0 -19   5   24.89    5.03
   0 -19   5   22.60    3.63
   0  19   5   28.97    4.41
   0 -19   6    0.55    1.52
   0  19   6    3.29    2.56
   0 -19   6   -0.63    2.72
   0 -19   7    0.29    1.84
   0 -19   7   -2.09    2.92
   0  19   8    7.67    3.08
   0 -19   8    2.41    1.87
   0 -19   8    4.16    3.29
   0  19   9    5.20    3.05
   0 -19   9   -0.62    2.52
   0 -19   9    0.21    1.63
   0 -19  10   -1.34    2.32
   0  19  10    3.32    2.67
   0 -19  10   -1.76    2.63
   0 -19  11   17.41    3.61
   0 -19  11   24.35    5.48
   0  19  11   18.65    4.47
   0 -19  12    2.20    3.36
   0 -19  12   -1.73    2.28
   0  19  12    2.73    2.66
   0 -19  13   34.00    6.22
   0  19  13   23.97    3.93
   0  19  13   26.51    5.24
   0 -19  13   26.20    4.44
   0  19  14    8.67    3.92
   0 -19  14    4.26    3.23
   0  19  14    1.20    1.92
   0 -19  14    0.03    2.17
   0 -19  15   12.07    4.84
   0  19  15    9.43    3.09
   0 -19 -15   14.09    4.07
   0 -19  15   13.67    3.68
   0  19  15    4.59    3.34
   0  19  16    2.71    3.43
   0  19  16    1.07    1.71
   0 -19  16    2.34    2.50
   0 -19 -16    5.17    3.16
   0 -20   0    2.34    3.00
   0 -20   0    0.01    1.52
   0  20   0    0.25    1.26
   0 -20   1   23.83    3.45
   0  20   1   10.95    2.42
   0 -20   1   21.93    4.91
   0 -20  -1   20.53    3.16
   0  20  -1   20.59    3.19
   0 -20   2   -1.69    2.57
   0 -20  -2    0.64    1.32
   0 -20   2    1.97    1.75
   0  20   2   -1.09    1.65
   0 -20   3    6.22    2.29
   0 -20  -3    6.59    2.17
   0  20   3    3.75    2.11
   0 -20   3    7.58    3.86
   0 -20   4    2.01    2.60
   0 -20   4    0.63    1.49
   0  20   4    6.07    2.56
   0  20   5   11.59    3.45
   0 -20   5    3.03    2.06
   0 -20   5    5.84    3.69
   0 -20   6   -1.47    3.00
   0 -20   6   -0.60    1.59
   0 -20   7   17.01    4.93
   0 -20   7   18.70    3.57
   0  20   7   20.79    4.18
   0 -20   8   -0.74    1.91
   0  20   8    7.56    3.30
   0 -20   8    3.40    3.58
   0 -20   9   28.74    6.22
   0 -20   9   28.18    4.30
   0  20   9   28.63    5.02
   0  20  10    6.61    3.43
   0 -20  10    2.88    3.03
   0 -20  10    0.98    1.95
   0  20  11   15.27    4.46
   0 -20  11   10.92    4.28
   0 -20  11    9.84    3.10
   0  20  12    7.65    3.84
   0 -20  12    0.45    2.26
   0 -20  12    3.26    3.36
   0 -20  13   -1.33    2.58
   0 -20  13    7.92    4.52
   0  20  13    3.10    2.32
   0  20  13    6.04    3.72
   0 -20  14   -5.94    3.25
   0  20  14    2.16    3.60
   0  21   0   -1.59    1.83
   0 -21   0   -0.57    1.54
   0 -21   1    3.41    1.99
   0 -21  -1    4.44    2.13
   0  21   1    1.43    1.63
   0 -21   2    1.94    3.00
   0  21   2    3.94    1.94
   0 -21   2    5.13    2.27
   0  21   3    5.13    1.95
   0 -21   3   14.22    3.10
   0 -21   3   11.59    4.07
   0  21   4   -2.96    2.64
   0 -21   4   -0.52    2.97
   0 -21   4    3.50    2.19
   0 -21   5   26.90    4.26
   0 -21   5   20.58    5.23
   0  21   5   24.40    4.00
   0 -21   6    1.57    1.91
   0 -21   6    1.16    2.90
   0 -21   7    2.73    2.07
   0  21   7   11.42    3.72
   0 -21   7    3.89    3.23
   0 -21   8   -0.98    1.78
   0 -21   8    2.52    3.76
   0  21   8    3.34    3.07
   0 -21   9    1.04    2.69
   0 -21   9    0.80    2.07
   0 -21  10    5.13    4.21
   0 -21  10   -3.57    2.76
   0  21  10    6.66    3.50
   0 -21  11   11.67    3.20
   0 -21  11   16.20    5.03
   0  21  11   18.67    4.73
   0 -21  12   -0.52    2.04
   0  22   2    0.91    1.65
   0 -22   2    1.96    1.71
   0 -22   3    3.48    2.20
   0  22   3    2.01    1.75
   0 -22   4    2.91    3.47
   0 -22   4    1.92    2.15
   0  22   4   -4.83    2.77
   0  22   5   -4.84    2.79
   0 -22   5    3.40    3.55
   0 -22   5    1.50    2.08
   0  22   6   -1.68    2.68
   0 -22   6   -0.65    1.73
   0 -22   6    1.38    3.25
   0  22   7    9.09    3.16
   0 -22   7    9.64    4.44
   0 -22   7    7.54    2.88
   0 -22   8    2.34    2.41
   0 -22   8    7.76    4.49
   0  22   8   10.49    3.48
   0 -22   9    9.57    3.22
   0 -22   9    8.84    4.61
   0  23   4    2.49    2.12
   0  23   5    5.45    2.58
   0 -23   5   12.75    3.30
  -1   0  -3    2.02    0.45
   1   0   3    3.29    0.41
   1   0  -3    4.02    0.47
  -1   0   3    3.33    0.43
   1   0   3    2.51    0.76
  -1   0   4  195.47    3.16
  -1   0  -4  202.07    4.88
  -1   0   4  193.59    2.94
   1   0   4  186.81    4.85
   1   0   4  189.19    3.06
  -1   0   4  184.12    2.76
   1   0  -4  189.62    2.91
  -1   0   5  104.13    2.43
  -1   0   5  106.48    2.51
  -1   0   5  101.66    2.70
   1   0   5  104.50    2.52
  -1   0  -5  110.93    3.99
   1   0   5  100.35    4.00
  -1   0   6  671.93    6.76
   1   0   6  657.74    6.96
  -1   0   7   84.45    2.67
   1   0   7   87.36    4.40
   1   0   7   82.98    2.77
  -1   0   7   88.61    3.15
  -1   0  -8   10.09    1.23
  -1   0   8    9.22    1.03
   1   0   8   12.66    2.15
   1   0   8    9.45    1.16
  -1   0   8   11.63    1.39
   1   0   9  119.78    5.63
   1   0   9  111.78    3.85
  -1   0   9  107.20    4.25
  -1   0  -9  112.37    3.86
  -1   0  10  140.85    5.14
   1   0  10  152.85    6.68
   1   0  10  149.44    4.85
   1   0  11    2.66    1.12
   1   0  11    4.02    2.07
  -1   0  11    4.59    1.64
   1   0  12  245.68    8.70
   1   0  12  233.13    6.56
  -1   0  12  223.02    7.12
  -1   0  13    0.68    1.27
   1   0  13    1.99    1.92
   1   0  14  268.99    9.62
  -1   0  14  251.97    8.09
   1   0  15   92.85    5.85
  -1   0  15   90.30    5.15
   1   0  16   35.30    3.83
  -1   0  16   34.78    3.41
  -1   0  17   71.94    4.11
  -1   0  17   73.52    4.96
   1   0  17   71.15    5.27
  -1   0  18   32.06    3.58
   1   0  18   30.51    3.83
  -1   0  18   27.00    2.78
  -1   0  19   40.15    3.98
  -1   0  19   37.15    3.22
   1   0  19   37.50    4.15
  -1   0  20  102.23    6.12
  -1   0  20  106.38    5.35
   1   0  20  107.24    6.87
  -1   0  21    9.78    2.02
   1   0  21    9.52    2.81
  -1   0  21    8.72    2.06
  -1   0  22   79.63    4.83
  -1   0  22   82.46    5.93
  -1   0  22   81.11    5.72
   1   0  22   82.38    6.23
  -1   0  23   18.74    3.09
  -1   0  23   23.10    3.66
   1   0  23   18.71    3.42
  -1   0  24   20.23    3.15
   1   0  24   21.20    3.54
  -1   0  24   20.08    3.49
  -1   0  25   19.47    3.42
   1   0  25   21.75    3.61
  -1   0  25   20.30    3.26
  -1   0  26   10.30    2.54
   1   0  26    9.25    2.70
  -1   0 -26   18.94    3.45
  -1   0  26   13.48    3.17
   1   0  27   21.87    3.83
  -1   0  27   17.33    3.43
  -1   0  27   21.00    3.57
  -1   0 -27   30.20    4.10
   1   0  28   34.26    4.67
  -1   0  28   21.99    3.71
  -1   0 -28   38.95    4.65
  -1   0  28   31.04    4.14
   1   0  29    3.87    2.10
  -1   0  29    2.82    1.87
  -1   0 -29   12.03    3.13
   1   0 -29   14.94    3.42
   1   0  30   43.29    5.36
  -1   0  30   48.66    5.46
  -1   0 -30   52.12    5.42
   1   0 -30   54.85    5.67
   1   0  30   43.99    5.29
   1   0  31    4.26    2.34
  -1   0 -31    7.57    2.81
   1   0  31    3.02    2.70
   1   0 -31    8.74    3.20
  -1   0  31   -0.28    1.97
   1   0  32    5.11    2.40
   1   0  32    9.86    3.37
  -1   0 -32   11.40    3.12
  -1  -1 -32   23.24    4.01
   1  -1  32   19.40    3.58
   1  -1  32   30.52    4.89
   1   1 -31   26.07    4.14
   1  -1  31   16.41    3.34
   1  -1  31   24.34    4.24
  -1  -1 -31   19.16    3.59
  -1   1  30    5.20    2.36
   1  -1  30    6.19    2.84
   1  -1  30    4.81    2.43
  -1  -1 -30    7.32    2.54
  -1  -1 -29   32.78    4.59
  -1   1  29   19.60    3.44
   1  -1  29   28.02    4.45
   1  -1  29   28.07    4.29
  -1   1  29   19.64    3.53
  -1   1  28   20.76    3.51
  -1  -1 -28   29.88    4.15
   1  -1  28   22.48    4.03
   1  -1  28   22.23    3.66
  -1   1  28   14.07    2.91
  -1   1  27    6.78    2.43
   1  -1  27    9.46    2.95
  -1  -1 -27   12.26    3.11
  -1   1  27   11.23    3.02
  -1  -1 -26   66.96    5.75
  -1   1  26   52.29    5.06
   1  -1  26   54.84    5.39
  -1   1  26   54.74    5.15
   1  -1  25    2.82    1.83
  -1   1  25    8.25    2.76
  -1   1  25    3.34    2.06
  -1   1  24   76.21    5.79
  -1  -1 -24   87.52    6.22
   1  -1  24   74.00    6.16
  -1   1  24   67.32    5.55
  -1  -1 -23   48.74    4.88
  -1   1  23   32.32    3.85
   1  -1  23   42.94    4.67
  -1   1  23   36.22    3.62
  -1   1  22   16.70    3.09
  -1   1  22   16.33    2.47
   1  -1  22   15.94    3.22
   1  -1  21   48.14    4.91
  -1   1  21   48.47    4.49
  -1   1  21   49.49    4.02
   1  -1  20   14.51    3.04
  -1   1  20   12.05    2.09
  -1   1  20   17.79    2.98
  -1   1  19   11.42    2.23
   1  -1  19   12.34    3.07
  -1   1  19   11.20    2.46
  -1   1  18  142.22    6.20
  -1   1  18  139.48    6.82
   1  -1  18  152.32    8.03
  -1   1  17    7.63    2.15
   1  -1  17    9.16    2.89
  -1   1  16  230.83    8.26
   1  -1  16  248.99    9.96
  -1   1  15   53.29    3.98
   1  -1  15   60.44    4.98
   1  -1  14   46.93    4.34
   1  -1  14   51.43    3.54
  -1   1  14   39.97    3.36
  -1   1  13   87.04    4.64
   1  -1  13   96.22    5.79
   1  -1  13   94.07    4.59
   1  -1  12   34.80    2.71
   1  -1  12   34.93    3.69
  -1   1  12   33.73    2.77
  -1   1  11   83.48    4.05
   1  -1  11   91.05    4.13
   1  -1  11   83.43    5.25
   1  -1  10  229.38    6.17
  -1  -1 -10  234.50    5.29
  -1   1  10  226.43    5.99
   1  -1   9   10.58    2.04
  -1  -1  -9    9.79    1.16
  -1   1   9    9.94    1.32
   1  -1   9   10.27    1.39
   1  -1   8  639.07    9.01
  -1   1   8  662.75    8.61
   1  -1   8  622.11   11.59
   1   1  -8  713.92    9.56
  -1  -1  -8  713.76    7.83
   1   1  -7   61.76    2.64
   1  -1   7   55.80    2.48
  -1   1   7   58.31    2.52
   1  -1   7   65.90    3.59
  -1  -1  -7   59.90    2.09
  -1   1   7   60.90    2.40
  -1   1   6  201.52    4.33
   1   1  -6  202.95    4.32
   1  -1   6  215.59    5.67
  -1   1   6  205.52    4.03
   1  -1   6  204.24    4.41
  -1  -1  -5  367.55    4.62
  -1   1   5  371.55    5.40
  -1  -1  -5  354.11    3.72
   1   1  -5  364.25    4.98
   1  -1   5  377.74    6.66
   1  -1   5  348.05    5.37
  -1  -1  -5  377.60    5.15
  -1  -1  -4   54.06    2.82
   1  -1   4   56.41    2.02
   1  -1   4   59.98    2.33
   1  -1   4   41.35    1.61
  -1   1   4   56.57    1.97
  -1   1   4   57.05    1.97
   1   1  -4   55.50    1.63
  -1  -1  -4   55.13    1.67
   1   1  -4   58.88    1.97
  -1  -1  -4   59.96    1.85
  -1  -1  -4   38.33    2.07
   1  -1   3   27.76    1.34
  -1  -1  -3   23.25    1.02
  -1  -1  -3   27.05    1.85
  -1   1   3   22.70    1.22
  -1   1  -3   19.27    1.17
   1   1   3   24.84    1.24
  -1  -1   3   22.72    1.17
   1   1   3   24.33    1.02
  -1   1  -3   23.56    1.06
   1  -1  -3   20.27    1.11
  -1   1  -3   23.83    1.31
   1   1   3   18.35    1.57
   1   1   4   59.86    2.92
   1  -1  -4   55.35    1.90
  -1  -1   4   54.43    1.90
   1   1   4   53.76    1.25
  -1   1  -4   57.89    2.19
  -1   1  -4   59.32    2.14
  -1  -1   4   55.98    1.91
  -1   1  -5  427.83    6.16
  -1   1  -5  405.63    6.37
   1   1   5  381.12    3.86
  -1  -1   5  409.07    3.61
  -1  -1   5  396.63    5.62
   1   1   5  396.16    7.88
  -1  -1   5  382.29    5.89
   1   1   6  191.70    3.28
  -1  -1   6  198.19    2.95
  -1  -1   6  206.58    4.53
  -1   1  -6  211.99    4.79
   1   1   6  201.49    6.03
  -1  -1   6  195.68    4.81
  -1  -1   7   66.69    2.85
   1   1   7   65.33    3.69
  -1  -1   7   61.97    1.89
   1   1   7   61.08    2.19
  -1  -1   7   70.14    3.22
  -1   1  -7   69.12    2.91
  -1  -1   8  727.09   11.07
   1   1   8  699.00   12.34
   1   1   8  719.14    8.33
  -1  -1   8  690.47    7.01
  -1  -1   9   19.74    2.16
  -1  -1   9   20.47    2.33
   1   1   9   17.51    2.46
   1   1   9   16.42    1.53
   1   1  10  256.66    5.90
  -1  -1  10  271.80    7.60
   1   1  10  248.49    8.01
   1   1  11  106.43    5.55
  -1  -1  11  118.28    5.37
  -1  -1  12   42.13    3.51
   1   1  12   39.60    3.75
  -1  -1  13  116.05    5.60
   1   1  13  104.92    5.86
  -1  -1  14   64.58    4.44
   1   1  14   58.22    4.55
  -1  -1  15   60.34    4.45
   1   1  15   57.27    4.63
   1   1  16  254.43    9.48
  -1  -1  16  265.84    9.10
  -1  -1  17   10.01    2.84
   1   1  17    7.40    2.62
  -1  -1  17    6.62    1.68
  -1  -1  17    7.18    2.32
  -1  -1  18  155.85    7.36
  -1  -1  18  127.61    6.81
   1   1  18  148.22    7.62
  -1  -1  18  138.29    5.44
  -1  -1  19   19.19    3.33
  -1  -1  19   13.62    2.05
   1   1  19   13.00    2.89
  -1  -1  19   15.84    2.78
  -1  -1  20   16.76    2.14
  -1  -1  20   20.93    3.49
   1   1  20   14.50    2.55
  -1  -1  20   15.75    2.63
  -1  -1  21   41.74    3.24
   1   1  21   41.77    4.43
  -1  -1  21   44.96    4.35
  -1  -1  21   46.67    4.70
   1   1  22   19.78    3.28
  -1  -1  22   21.78    3.66
  -1  -1  22   21.05    3.23
   1   1  23   38.91    4.54
  -1  -1  23   46.59    4.88
  -1  -1  23   39.87    4.27
  -1  -1  24   70.58    5.58
   1   1  24   67.06    5.81
  -1  -1  24   78.03    6.07
  -1  -1  25    3.29    1.76
   1   1  25    3.65    2.07
  -1  -1  25    9.56    3.02
   1   1  26   56.07    5.50
  -1  -1  26   49.61    4.80
   1  -1 -26   63.36    5.76
  -1  -1  26   56.35    5.54
   1   1  27    8.37    2.84
   1  -1 -27   17.60    3.53
  -1  -1  27   11.65    3.04
  -1  -1  27    8.02    2.41
  -1  -1  28   19.32    3.35
  -1  -1  28   10.78    2.88
   1   1  28   17.97    3.46
   1   1  29   20.09    3.75
  -1   1 -29   37.16    4.63
   1  -1 -29   31.50    4.53
  -1  -1  29   11.94    2.87
  -1  -1  30    0.56    1.82
   1   1  30    3.25    2.46
   1  -1 -30    7.17    3.08
  -1   1 -30    7.48    2.85
   1  -1 -31   26.25    4.33
   1   1  31   20.98    4.11
  -1  -1  31   19.37    3.89
   1   1  31   18.51    3.80
  -1   1 -31   24.08    3.94
  -1  -1  32   24.22    4.23
   1   1  32   18.80    3.94
   1   1  32   26.20    4.48
  -1   1 -32   26.14    4.10
   1   1  33    4.16    2.65
   1  -2  32    9.13    3.38
  -1  -2 -32    8.71    2.85
  -1   2  31    9.18    3.54
   1  -2  31   10.34    3.31
   1  -2  31    5.78    2.49
  -1  -2 -31   10.07    3.04
  -1   2  30   40.37    4.88
  -1  -2 -30   52.10    5.71
   1  -2  30   47.38    5.76
   1  -2  30   42.49    5.02
  -1  -2 -29    8.40    2.82
  -1   2  29    2.40    1.67
   1  -2  29    4.70    2.21
   1  -2  29    9.11    3.31
  -1   2  29    5.67    2.58
  -1   2  28   33.15    4.28
   1  -2  28   41.96    5.25
   1  -2  28   35.52    4.53
  -1  -2 -28   39.38    4.90
  -1   2  28   36.45    4.59
   1  -2  27   21.98    3.82
  -1   2  27   25.20    3.85
   1  -2  27   26.67    4.43
  -1  -2 -27   29.55    4.28
  -1   2  27   16.88    3.26
   1  -2  26    5.09    2.43
   1  -2  26    5.07    2.63
  -1   2  26    4.32    1.68
  -1  -2 -26    9.83    2.97
  -1   2  26    6.83    2.46
  -1  -2 -25   30.31    4.24
  -1   2  25   22.77    3.56
   1  -2  25   21.18    3.56
  -1   2  24   15.76    2.60
   1  -2  24   14.31    3.08
  -1  -2 -24   25.75    4.14
  -1   2  24   18.96    3.38
  -1   2  23   17.47    2.82
  -1   2  23   20.78    3.40
   1  -2  23   25.03    3.92
   1  -2  22  121.54    7.74
  -1   2  22   98.09    6.48
  -1   2  22  102.76    6.05
  -1  -2 -22  119.39    7.27
   1  -2  21    4.96    2.46
  -1   2  21    2.33    1.52
  -1   2  21    1.58    2.01
   1  -2  20  124.41    7.73
  -1   2  20  109.91    6.51
  -1   2  20  109.12    5.99
  -1  -2 -20  128.10    7.28
  -1   2  19   31.97    3.35
  -1  -2 -19   40.24    4.36
   1  -2  19   38.46    4.46
  -1   2  19   34.09    3.67
   1  -2  18   20.06    3.36
  -1   2  18   18.31    2.71
  -1   2  18   18.79    2.57
  -1   2  17   76.58    4.96
  -1  -2 -17   81.20    5.48
   1  -2  17   84.42    6.43
   1  -2  16   12.15    2.83
  -1  -2 -16   11.44    2.58
   1  -2  16   10.03    2.23
  -1   2  16   10.03    1.94
  -1  -2 -15   21.88    2.94
   1  -2  15   25.50    2.75
   1  -2  15   25.31    3.53
  -1   2  15   23.60    2.72
  -1   2  14  152.45    6.32
   1  -2  14  145.69    7.47
   1  -2  14  162.80    6.39
   1  -2  13    6.86    1.53
   1  -2  13    6.81    2.24
  -1  -2 -13    7.47    1.94
  -1   2  13    7.07    1.51
   1  -2  12  161.32    7.32
   1  -2  12  169.26    6.15
  -1   2  12  178.13    5.98
  -1  -2 -12  182.81    4.71
  -1  -2 -12  161.30    6.17
   1  -2  11   51.87    3.36
  -1  -2 -11   52.10    2.41
  -1   2  11   57.17    3.20
   1  -2  11   50.58    4.02
  -1  -2 -11   53.13    3.39
  -1   2  10  117.38    4.28
  -1  -2 -10  127.74    3.44
   1  -2  10  121.86    5.66
   1  -2  10  119.10    4.71
  -1  -2 -10  121.10    4.76
  -1  -2  -9  229.95    4.13
  -1  -2  -9  231.81    6.02
   1  -2   9  229.85    7.10
  -1   2   9  216.76    5.39
   1  -2   8   10.66    1.17
   1  -2   8   10.12    1.50
  -1  -2  -8   10.61    1.05
   1  -2   8    8.41    1.28
  -1  -2  -8   12.02    1.42
  -1   2   8    8.95    1.07
   1   2  -8   10.90    1.22
  -1  -2  -8    9.18    0.78
   1  -2   7  115.56    3.21
  -1  -2  -7  117.50    2.87
  -1   2   7  111.03    3.84
   1   2  -7  126.75    3.66
   1  -2   7  103.76    3.69
   1  -2   7  122.85    4.28
  -1  -2  -7  103.98    2.02
  -1  -2  -7  115.25    3.61
  -1  -2  -6  209.44    3.48
  -1  -2  -6  210.96    4.50
   1  -2   6  195.87    4.84
   1   2  -6  213.04    4.19
  -1   2   6  200.94    4.85
   1  -2   6  218.61    5.10
   1  -2   5   98.01    3.25
   1   2  -5  111.36    2.46
   1  -2   5  102.84    3.18
  -1   2   5   99.78    3.20
  -1   2   5  100.48    2.90
  -1  -2  -5  106.63    2.98
   1  -2   4  899.47    9.02
  -1  -2  -4  895.60    9.95
  -1  -2  -4  922.31    8.16
  -1   2   4  880.10    8.78
  -1   2   4  889.01    7.84
   1  -2   4  892.96    8.46
   1   2  -4  922.47   11.56
   1   2  -4  903.64    8.58
   1   2  -4  879.07    5.46
  -1  -2  -4  907.83    8.03
  -1  -2  -3   64.29    1.96
  -1   2   3   67.17    1.99
  -1   2   3   69.91    1.98
   1  -2   3   65.02    2.34
   1   2  -3   72.48    3.11
  -1   2   3   68.19    2.33
  -1  -2  -3   68.52    2.43
   1   2  -3   68.16    2.22
  -1   2   2  189.81    3.03
  -1  -2  -2  152.37    2.84
   1   2  -2  160.63    3.18
   1  -2   2  197.50    3.69
  -1   2   2  192.63    3.59
  -1   2   1  538.03    4.73
  -1  -2  -1  263.83    3.71
  -1   2   0  572.17    5.55
  -1   2   0  578.74    5.02
  -1   2   0  577.62    4.64
  -1   2  -1  499.75    3.34
  -1   2  -1  577.90    5.45
   1   2   2  129.27    2.31
   1   2   2  115.32    2.62
  -1   2  -2  100.57    2.67
  -1  -2   2  128.57    2.82
   1   2   2  120.90    2.56
  -1   2  -2  115.65    2.79
   1   2   2  106.45    2.55
  -1   2  -3   81.22    2.68
   1   2   3   82.92    2.63
   1   2   3   81.73    2.21
  -1   2  -3   80.64    2.45
   1   2   3   80.45    2.20
  -1   2  -3   85.98    2.11
  -1  -2   3   79.90    2.44
   1  -2  -3   82.61    2.51
   1  -2  -3   71.43    2.08
   1   2   3   85.90    1.87
   1  -2  -3   72.71    2.10
  -1   2  -4  851.41    6.64
  -1  -2   4  856.28    8.28
  -1   2  -4  875.08    8.32
   1   2   4  868.08    9.46
   1   2   4  873.37    6.09
   1   2   4  842.78    7.69
   1  -2  -4  849.00    7.93
   1   2   4  851.32    7.42
   1   2   5   93.07    3.46
  -1  -2   5   86.69    2.88
   1   2   5   89.36    2.55
   1   2   5   89.50    2.12
  -1   2  -5   94.43    3.27
  -1  -2   5   93.02    2.07
   1  -2  -5   91.12    2.88
  -1  -2   6  239.15    4.23
  -1  -2   6  230.58    5.04
  -1  -2   7  120.99    3.60
   1   2   7  110.65    4.49
  -1  -2   7  116.69    1.84
  -1  -2   7  116.80    3.91
   1   2   8   13.37    1.76
  -1  -2   8   12.34    1.46
  -1  -2   8   11.91    0.75
  -1  -2   8   13.85    1.64
  -1  -2   9  248.25    3.76
  -1  -2   9  263.72    6.80
   1   2   9  249.89    7.47
   1   2  10   96.93    5.08
  -1  -2  10   98.87    2.69
  -1  -2  10   93.06    4.53
  -1  -2  11   42.94    3.42
  -1  -2  11   45.64    2.05
  -1  -2  11   52.52    3.64
   1   2  11   49.14    3.88
  -1  -2  12  163.31    6.64
  -1  -2  12  172.38    6.57
   1   2  12  182.86    7.27
  -1  -2  13    7.51    2.05
   1   2  13    7.17    1.99
  -1  -2  13    8.03    1.88
   1   2  14  157.49    7.09
  -1  -2  14  151.34    4.44
  -1  -2  14  140.17    6.37
   1   2  15   25.98    3.20
  -1  -2  15   22.85    1.92
  -1  -2  15   28.75    3.43
  -1  -2  15   29.39    3.30
  -1  -2  16    8.75    2.44
  -1  -2  16   10.17    2.44
  -1  -2  16    6.66    1.18
   1   2  16    8.48    2.28
  -1  -2  17   87.42    5.76
  -1  -2  17   86.91    3.85
  -1  -2  17  105.00    6.28
   1   2  17   88.73    5.91
   1   2  18   22.15    3.39
  -1  -2  18   17.92    2.00
  -1  -2  18   21.00    3.24
  -1  -2  18   18.37    3.18
   1   2  19   33.76    4.10
  -1  -2  19   34.63    2.63
  -1  -2  19   40.55    4.35
  -1  -2  19   40.28    4.16
  -1  -2  20  109.41    6.70
   1   2  20  112.15    7.08
  -1  -2  20  102.97    4.54
  -1  -2  20   97.84    6.63
  -1  -2  21    3.15    2.06
  -1  -2  21    9.53    2.90
   1   2  21    7.32    2.76
  -1  -2  22  109.66    7.11
   1   2  22  104.93    7.06
  -1  -2  22  114.60    6.95
  -1  -2  23   23.52    3.84
   1  -2 -23   32.94    4.69
   1   2  23   20.35    3.44
  -1  -2  23   22.93    3.57
  -1  -2  24   20.90    3.45
   1   2  24   15.98    3.15
  -1  -2  24   18.71    3.53
  -1  -2  25   33.21    4.49
   1   2  25   23.62    3.91
  -1  -2  25   29.09    3.83
   1  -2 -25   40.09    4.81
  -1  -2  26    2.08    1.69
   1   2  26    1.24    1.75
  -1  -2  26    3.79    2.35
  -1  -2  27   20.73    3.88
  -1  -2  27   17.13    3.13
   1  -2 -27   27.49    4.29
   1   2  27   13.81    3.33
  -1  -2  28   31.89    4.45
   1   2  28   28.72    4.29
   1  -2 -28   38.72    4.90
   1  -2 -29   10.18    3.20
   1   2  29    3.77    2.48
  -1  -2  29    5.11    2.45
   1  -2 -30   50.10    5.63
   1   2  30   48.00    5.67
  -1  -2  30   51.23    5.82
  -1  -2  31    5.06    2.60
   1   2  31    7.15    2.95
   1  -2 -31    5.83    2.75
  -1  -2  32   12.14    3.25
  -1   2 -32   18.14    3.85
   1   2  32    9.75    3.10
   1   2  32   10.71    3.20
   1   2  33   11.50    3.30
   1  -3  32   21.94    4.31
  -1   3  31   14.86    3.22
  -1  -3 -31   13.99    3.42
  -1   3  31   23.31    4.53
   1  -3  31   14.68    3.66
  -1  -3 -30    0.37    1.93
  -1   3  30    6.81    2.87
   1  -3  30    3.21    2.55
   1  -3  30    8.50    3.02
  -1   3  30    1.23    1.72
  -1   3  29    5.27    1.84
   1  -3  29   17.69    3.85
  -1  -3 -29   10.94    3.10
   1  -3  29   13.26    3.19
  -1   3  28   16.99    3.33
   1  -3  28   22.32    4.02
   1  -3  28   24.40    3.98
  -1  -3 -28   21.80    3.69
  -1   3  28   24.72    3.79
   1  -3  27    9.72    2.67
   1  -3  27   14.15    3.67
  -1  -3 -27   16.12    3.47
  -1   3  27   10.36    3.06
  -1   3  27   14.81    3.08
   1  -3  26   63.16    6.22
  -1   3  26   53.98    5.52
   1  -3  26   62.41    5.87
  -1  -3 -26   58.13    5.92
  -1   3  25    5.15    1.99
  -1  -3 -25   14.25    3.34
  -1   3  25   10.90    2.83
   1  -3  25    8.33    2.56
   1  -3  25   11.69    3.23
  -1  -3 -24   67.99    6.09
  -1   3  24   52.20    5.21
  -1   3  24   50.14    4.54
   1  -3  24   57.28    5.67
   1  -3  24   61.48    5.75
  -1   3  23   35.79    3.84
   1  -3  23   37.01    4.53
  -1  -3 -23   45.24    5.18
  -1   3  23   40.85    4.54
  -1  -3 -22   22.49    3.98
  -1   3  22   13.55    2.85
  -1   3  22   13.89    2.56
   1  -3  22   16.03    3.28
  -1  -3 -21   42.52    4.91
  -1   3  21   40.84    4.36
   1  -3  21   43.47    4.96
  -1   3  21   39.47    3.97
  -1  -3 -20   49.07    4.93
   1  -3  20   54.34    5.35
  -1   3  20   44.12    4.06
  -1   3  20   43.15    4.32
  -1   3  19   31.05    3.61
   1  -3  19   35.83    4.63
  -1  -3 -19   43.32    4.58
  -1   3  19   34.31    3.60
   1  -3  18  124.70    7.73
  -1   3  18  126.78    6.80
  -1   3  18  124.27    6.39
  -1  -3 -18  117.79    7.05
  -1   3  17    4.23    1.52
  -1  -3 -17    5.69    2.20
  -1   3  17    6.60    1.93
   1  -3  17    8.46    2.16
   1  -3  17    5.95    2.73
  -1   3  16  116.59    6.02
  -1  -3 -16  102.25    6.17
   1  -3  16  106.85    6.97
   1  -3  15   59.37    4.28
  -1   3  15   56.85    3.99
  -1  -3 -15   55.93    4.46
   1  -3  15   51.46    4.82
  -1  -3 -14   82.68    5.03
   1  -3  14   96.79    5.22
  -1  -3 -14   90.92    3.31
   1  -3  14   83.79    5.65
  -1   3  14  101.88    5.07
  -1  -3 -13  136.32    6.14
   1  -3  13  126.82    6.68
  -1  -3 -13  131.57    3.76
  -1   3  13  134.20    5.50
   1  -3  13  132.03    5.84
  -1  -3 -12   38.02    3.14
  -1  -3 -12   33.06    1.78
   1  -3  12   40.09    3.63
  -1   3  12   37.33    2.81
   1  -3  12   32.20    2.89
   1  -3  11   52.16    3.53
  -1   3  11   53.56    3.12
  -1  -3 -11   53.59    2.02
   1  -3  11   58.68    3.99
  -1  -3 -11   60.47    3.65
   1  -3  10  137.10    5.60
   1  -3  10  121.50    5.02
  -1   3  10  126.38    4.52
  -1  -3 -10  127.20    2.74
  -1  -3 -10  129.02    4.97
   1  -3   9   74.17    2.90
   1  -3   9   76.65    3.86
  -1  -3  -9   55.99    1.50
  -1  -3  -9   70.75    3.45
  -1   3   9   66.81    3.11
   1  -3   9   62.32    3.54
  -1  -3  -8  267.50    4.36
   1  -3   8  273.19    5.08
   1  -3   8  241.80    6.51
   1  -3   8  278.38    6.64
   1   3  -8  260.48    5.13
  -1  -3  -8  250.87    6.01
  -1   3   8  252.50    6.63
   1  -3   7   54.37    2.97
   1  -3   7   60.39    2.89
   1   3  -7   66.65    2.31
  -1   3   7   57.52    2.62
  -1  -3  -7   60.11    2.82
  -1  -3  -7   63.77    2.01
  -1   3   7   53.77    2.97
  -1   3   6  309.89    5.55
   1  -3   6  311.78    6.67
   1  -3   6  325.18    6.03
   1   3  -6  319.44    4.52
  -1  -3  -6  321.38    5.97
  -1   3   6  320.78    6.69
  -1   3   5  246.05    5.53
   1  -3   5  250.53    5.05
   1  -3   5  243.99    5.62
  -1   3   5  243.32    4.55
   1   3  -5  263.53    3.59
  -1   3   4    3.70    0.86
  -1   3   4    4.55    0.44
   1  -3   4    3.88    0.58
   1  -3   4    3.45    0.84
  -1  -3  -4    3.70    0.65
  -1   3   4    4.41    0.68
   1   3  -4    5.03    0.47
   1  -3   4    5.28    0.81
  -1  -3  -4    3.33    0.46
   1   3  -3  155.28    5.22
  -1   3   3  146.37    3.01
  -1   3   3  152.55    3.90
  -1   3   3  151.27    3.31
  -1   3   3  148.03    2.12
   1   3  -3  157.01    3.76
   1  -3   3  146.86    3.94
  -1  -3  -3  154.63    3.51
  -1  -3  -2  726.28    7.34
   1  -3   2  733.50    6.68
  -1   3   2  756.35    4.70
   1  -3   2  734.79    8.16
  -1  -3  -2  725.92    7.01
   1  -3   2  728.20    7.30
  -1   3   2  729.35    6.96
  -1   3   2  699.96    6.12
   1   3  -2  762.24    7.95
   1  -3   2  744.87    7.03
  -1   3   2  731.87    7.91
  -1  -3  -1  162.90    3.31
   1   3  -1  174.59    3.66
  -1   3   1  170.96    2.47
   1  -3   1  165.32    3.67
   1  -3   1  167.78    3.10
  -1   3   1  174.93    3.68
  -1   3   1  165.76    2.84
   1  -3   1  162.67    3.37
  -1  -3  -1  169.39    3.54
   1   3  -1  169.69    4.80
   1   3   0  196.44    4.71
   1  -3   0  204.09    3.55
   1   3   0  201.15    3.68
  -1   3   0  203.62    3.02
  -1  -3   0  199.29    3.78
   1   3   0  199.80    3.80
  -1   3   0  204.42    3.18
   1  -3   0  199.88    3.79
  -1   3   0  199.49    3.76
   1  -3   0  201.63    3.01
  -1   3   0  210.59    3.53
  -1   3   0  197.08    3.72
   1  -3  -1  154.02    3.53
  -1   3  -1  162.75    3.05
   1   3   1  165.07    3.79
  -1   3  -1  158.40    3.65
  -1   3  -1  158.52    2.89
   1  -3  -1  159.24    2.35
   1   3   1  161.36    3.40
   1  -3  -1  159.68    3.24
  -1   3  -1  162.38    3.28
  -1  -3   1  159.47    1.88
   1  -3  -1  150.21    3.05
  -1  -3   1  157.86    3.47
  -1   3  -2  698.24    8.13
  -1  -3   2  684.22    7.45
   1  -3  -2  680.27    6.44
   1   3   2  693.50    6.47
   1  -3  -2  692.00    7.86
  -1   3  -2  684.07    7.10
  -1   3  -2  696.14    6.59
   1  -3  -2  687.75    4.37
   1   3   2  711.27    7.25
  -1   3  -3  118.37    3.10
   1  -3  -3  129.65    3.53
   1   3   3  127.85    3.29
   1  -3  -3  129.66    2.90
  -1  -3   3  123.64    3.34
   1   3   3  126.98    2.87
   1   3   3  131.85    2.56
   1   3   3  138.48    3.32
   1   3   4    4.04    0.70
  -1  -3   4    4.45    0.87
   1  -3  -4    4.42    0.66
   1   3   4    5.14    0.59
   1   3   4    4.12    0.71
   1  -3  -4    3.68    0.68
   1   3   5  222.01    3.28
  -1  -3   5  220.32    4.96
   1  -3  -5  211.99    4.63
   1   3   5  217.97    5.00
  -1   3  -5  221.07    3.65
  -1  -3   5  221.07    3.23
  -1  -3   6  335.07    6.47
   1   3   6  337.45    4.25
   1   3   6  337.99    6.68
  -1   3  -6  340.67    4.58
   1  -3  -6  344.45    6.29
  -1  -3   6  335.13    4.45
   1   3   7   75.37    3.47
  -1  -3   7   71.78    3.29
  -1  -3   7   79.39    2.42
   1  -3  -7   77.29    3.29
  -1  -3   8  263.39    6.58
  -1  -3   8  275.08    5.23
   1  -3  -8  268.82    6.58
   1   3   8  257.85    6.78
   1  -3  -9   52.09    1.22
   1  -3  -9   64.12    3.59
   1   3   9   59.79    3.49
  -1  -3   9   60.71    3.46
  -1  -3   9   65.26    2.95
  -1  -3  10  155.51    5.77
  -1  -3  10  156.11    2.43
  -1  -3  10  163.58    5.17
   1  -3 -10  160.61    6.00
   1   3  10  153.28    5.85
  -1  -3  11   59.43    3.49
   1   3  11   58.68    4.06
  -1  -3  11   62.47    4.07
  -1  -3  11   55.51    1.72
   1  -3 -11   55.96    3.88
   1  -3 -12   30.72    3.07
   1   3  12   33.20    3.22
  -1  -3  12   32.84    2.91
  -1  -3  12   33.05    1.50
  -1  -3  12   36.67    3.34
   1   3  13  119.95    6.07
  -1  -3  13  103.03    5.34
   1  -3 -13   98.06    5.56
  -1  -3  13  120.47    3.12
  -1  -3  13  124.15    6.00
  -1  -3  14   83.01    5.18
  -1  -3  14   76.20    2.69
   1  -3 -14   63.00    4.84
  -1  -3  14   65.29    4.53
   1   3  14   85.15    5.22
   1   3  15   54.08    4.43
  -1  -3  15   57.71    2.51
   1  -3 -15   49.42    4.50
  -1  -3  15   50.66    4.34
  -1  -3  15   45.14    4.08
  -1  -3  16  116.92    6.55
  -1  -3  16  113.05    6.49
  -1  -3  16  121.32    3.80
   1  -3 -16  110.88    6.66
   1   3  16  123.86    6.70
   1   3  17    9.50    2.72
  -1  -3  17    5.15    1.90
  -1  -3  17    5.84    1.06
   1  -3 -17   10.11    3.16
  -1  -3  17    7.65    2.83
  -1  -3  18  125.25    7.18
  -1  -3  18  111.46    6.73
  -1  -3  18  110.13    3.94
   1  -3 -18  121.88    7.51
   1   3  18  113.13    6.73
  -1  -3  19   38.16    4.26
   1  -3 -19   51.04    5.27
  -1  -3  19   38.44    4.37
   1   3  19   34.47    4.04
  -1  -3  20   55.43    4.99
   1  -3 -20   61.32    5.91
  -1  -3  20   48.81    4.95
   1   3  20   53.05    5.09
  -1  -3  21   39.30    4.62
  -1  -3  21   40.07    4.35
   1   3  21   38.25    4.56
  -1  -3  22   21.33    3.33
   1   3  22   14.01    3.02
  -1  -3  22   19.45    3.55
   1   3  23   37.52    4.63
  -1  -3  23   39.70    4.40
  -1  -3  23   39.15    4.73
  -1  -3  24   59.01    5.79
   1   3  24   59.35    5.77
  -1  -3  24   64.21    5.37
   1  -3 -24   77.74    6.66
   1  -3 -25   15.54    3.60
  -1  -3  25   11.39    2.94
  -1  -3  25    7.23    2.21
   1   3  25    6.47    2.48
  -1  -3  26   62.85    6.07
   1   3  26   52.49    5.52
   1  -3 -26   72.04    6.59
  -1  -3  26   62.76    5.38
   1   3  27    8.71    2.76
  -1  -3  27    9.95    3.24
  -1  -3  28   23.53    3.97
   1  -3 -28   24.96    4.17
   1   3  28   21.75    3.94
   1   3  29   10.93    3.16
  -1  -3  29   11.58    3.32
   1  -3 -29   16.65    3.63
  -1  -3  30    2.85    2.16
   1  -3 -30    5.88    2.84
   1   3  30    3.57    2.49
   1  -3 -31   21.78    4.20
  -1  -3  31   16.21    3.81
   1   3  31   13.00    3.42
   1   3  32   19.56    4.24
  -1  -3  32   20.67    4.01
  -1   4  31    8.11    3.10
  -1   4  31    1.71    1.77
   1  -4  31   11.15    3.46
  -1  -4 -31    1.96    2.05
   1  -4  30   39.92    5.40
  -1   4  30   42.05    5.65
  -1  -4 -30   38.70    5.33
  -1   4  30   33.09    4.72
   1  -4  29    5.42    2.66
   1  -4  29    7.77    3.01
  -1  -4 -29    0.76    2.03
  -1   4  29    8.10    3.25
  -1   4  29   -0.36    2.24
  -1  -4 -28   30.03    4.57
   1  -4  28   33.89    4.91
  -1   4  28   36.09    5.32
   1  -4  28   32.89    4.65
  -1   4  28   32.35    4.71
   1  -4  27   14.76    3.70
  -1  -4 -27    6.79    2.59
   1  -4  27   19.43    3.95
  -1   4  27   16.35    3.58
  -1   4  26    3.40    2.49
  -1  -4 -26    2.02    2.16
   1  -4  26    8.63    3.20
   1  -4  26    8.94    3.29
  -1  -4 -25   17.79    3.64
   1  -4  25   25.11    4.32
  -1   4  25   14.29    2.84
  -1   4  25   18.32    3.56
   1  -4  25   18.83    3.96
  -1  -4 -24   27.97    4.29
  -1   4  24   32.32    4.30
   1  -4  24   33.40    4.65
   1  -4  24   35.91    4.90
  -1   4  24   24.83    3.44
   1  -4  23   28.56    4.37
  -1   4  23   18.52    3.06
   1  -4  23   29.21    4.87
  -1   4  23   21.57    3.56
  -1  -4 -23   25.74    3.99
   1  -4  22   79.83    6.68
  -1   4  22   63.11    5.12
  -1   4  22   65.91    5.60
   1  -4  22   66.94    6.15
  -1  -4 -22   73.43    6.41
   1  -4  21   19.28    3.99
  -1  -4 -21   14.39    3.42
  -1   4  21   11.32    2.69
   1  -4  21   16.18    3.61
  -1   4  21   10.17    2.43
  -1   4  20  100.70    6.24
  -1  -4 -20   88.52    6.72
   1  -4  20  111.45    7.38
   1  -4  20  105.09    7.68
  -1   4  20   98.32    6.46
  -1   4  19   10.21    2.23
  -1  -4 -19    8.58    2.21
  -1   4  19   11.77    2.52
   1  -4  19   12.17    3.06
   1  -4  18    7.17    2.14
   1  -4  18    3.12    2.03
  -1  -4 -18    4.69    1.89
  -1   4  18    4.38    1.81
  -1   4  18    4.90    1.57
   1  -4  17   62.37    4.76
  -1  -4 -17   50.59    4.66
   1  -4  17   45.31    4.86
  -1   4  17   53.74    4.42
  -1   4  17   59.49    4.57
  -1  -4 -16   50.97    4.54
   1  -4  16   47.28    4.82
   1  -4  16   57.46    4.48
  -1   4  16   51.43    4.21
  -1   4  16   54.23    4.13
   1  -4  15   38.76    4.05
  -1   4  15   46.04    3.76
  -1  -4 -15   42.10    3.93
   1  -4  15   42.30    3.86
  -1  -4 -15   39.73    2.01
   1  -4  14  116.30    5.98
  -1   4  14  129.32    5.64
   1  -4  14  121.95    6.63
  -1  -4 -14  114.20    3.08
  -1  -4 -14  125.01    6.33
   1  -4  13   15.19    2.40
  -1  -4 -13   17.57    2.42
   1  -4  13   16.53    2.52
  -1  -4 -13   14.48    1.06
  -1   4  13   18.36    2.19
  -1   4  12  252.07    7.17
   1  -4  12  232.07    7.83
   1  -4  12  262.12    8.56
  -1  -4 -12  217.92    3.41
  -1  -4 -12  254.39    8.04
  -1  -4 -11   63.37    3.83
   1  -4  11   56.74    3.89
  -1   4  11   59.87    3.39
   1  -4  11   66.07    4.00
   1  -4  10   31.06    2.78
  -1  -4 -10   31.10    2.59
  -1   4  10   31.52    2.39
   1  -4  10   31.15    2.58
   1  -4   9  149.76    5.10
  -1   4   9  132.98    5.38
  -1  -4  -9  135.82    4.97
  -1   4   9  143.35    4.72
   1  -4   9  132.23    5.36
   1  -4   8   10.61    1.78
  -1  -4  -8   11.10    1.38
   1   4  -8   11.13    1.10
  -1   4   8   10.48    1.30
   1  -4   8   10.55    1.43
  -1  -4  -8   12.54    1.01
  -1   4   8    9.02    1.51
   1   4  -7  126.83    3.19
   1  -4   7  123.84    4.12
  -1   4   7  122.35    4.72
   1  -4   7  119.61    4.68
  -1  -4  -7  128.50    2.98
  -1   4   7  123.96    3.80
  -1   4   6  255.97    6.49
   1  -4   6  265.01    5.65
   1  -4   6  254.66    6.51
   1   4  -6  280.80    4.36
  -1  -4  -6  268.59    4.20
   1  -4   6  271.60    4.61
  -1   4   6  252.28    5.06
   1  -4   6  255.56    6.61
   1  -4   5   36.03    2.09
   1  -4   5   32.30    2.35
  -1   4   5   39.24    1.44
   1  -4   5   32.61    1.62
  -1   4   5   35.16    1.78
   1   4  -5   37.48    1.52
   1  -4   5   36.41    2.39
  -1   4   5   37.16    2.42
   1  -4   4  545.59    8.17
  -1  -4  -4  563.12    7.83
  -1   4   4  562.28    8.60
   1  -4   4  557.73    8.92
  -1   4   4  562.23    6.62
   1   4  -4  545.59    5.45
   1  -4   4  560.51    6.56
  -1   4   4  575.05    5.32
  -1   4   3   69.87    2.91
   1  -4   3   74.87    2.80
  -1   4   3   73.24    1.83
  -1  -4  -3   71.49    2.50
  -1  -4  -3   76.84    2.22
   1  -4   3   77.61    2.54
  -1  -4  -3   68.85    2.69
  -1   4   3   70.42    2.17
   1  -4   3   71.85    3.10
   1  -4   2  111.13    3.12
  -1  -4  -2  116.93    3.17
  -1  -4  -2  110.50    3.06
  -1   4   2  108.44    2.47
   1  -4   2  124.33    3.23
  -1   4   2  115.65    2.38
  -1  -4  -2  113.99    3.37
  -1   4   2  123.15    3.64
   1  -4   2  112.61    3.66
   1  -4   2  117.13    2.83
  -1   4   1  102.68    3.15
   1  -4   1   92.45    2.42
  -1  -4  -1   99.00    2.95
   1  -4   1  108.75    3.15
  -1  -4  -1  105.72    3.20
   1   4  -1   97.40    3.84
  -1   4   1   98.10    2.34
  -1   4   1  101.89    2.41
  -1   4   1  102.16    2.88
   1  -4   1   98.37    2.71
   1  -4   1  103.46    3.30
  -1  -4  -1  100.51    3.30
  -1   4   0    0.50    0.62
  -1   4   0    0.93    0.40
   1  -4   0    1.50    0.58
  -1   4   0    0.95    0.54
  -1   4   0    1.01    0.43
   1  -4   0    1.11    0.39
   1   4   0    0.11    0.55
   1  -4   0    1.17    0.52
   1  -4   0    0.34    0.61
   1  -4   0    0.75    0.32
  -1   4   0    0.85    0.38
  -1  -4   0    2.36    0.97
  -1  -4   0    0.74    0.57
   1  -4  -1   71.63    2.48
   1  -4  -1   68.84    2.46
  -1  -4   1   72.11    3.29
  -1  -4   1   74.28    2.72
  -1   4  -1   70.75    2.38
  -1   4  -1   73.96    2.33
  -1   4  -1   72.84    2.44
   1   4   1   70.68    2.61
   1  -4  -1   69.38    1.93
  -1  -4   2  154.57    5.12
  -1   4  -2  150.87    3.59
   1  -4  -2  161.85    3.80
   1  -4  -2  166.50    2.79
  -1  -4   2  160.85    4.01
   1  -4  -2  156.37    3.51
   1   4   2  155.35    3.26
  -1   4  -2  162.56    3.55
   1   4   3   52.59    1.56
  -1  -4   3   55.41    3.30
   1   4   3   53.69    1.96
  -1   4  -3   55.68    2.06
   1   4   3   54.26    1.84
   1  -4  -3   50.64    1.47
   1  -4  -3   51.67    2.00
  -1  -4   3   53.95    2.47
   1  -4  -3   53.89    1.92
  -1  -4   4  554.89    8.00
   1   4   4  563.08    6.66
   1   4   4  573.41    5.81
   1   4   4  557.34    4.07
  -1  -4   4  544.00   10.45
   1  -4  -4  584.02    6.64
  -1  -4   5   54.96    3.59
  -1  -4   5   55.10    2.76
   1   4   5   59.66    1.82
   1   4   5   56.54    2.64
   1  -4  -5   53.97    2.55
   1   4   5   58.36    2.33
   1   4   6  245.25    3.67
  -1  -4   6  249.61    7.76
   1  -4  -6  235.86    5.57
   1   4   6  232.94    5.65
  -1   4  -6  247.82    4.08
  -1  -4   6  241.93    5.91
  -1  -4   7  116.31    4.35
  -1  -4   7  114.18    2.95
   1   4   7  118.61    4.29
  -1  -4   7  124.93    5.77
   1  -4  -7  115.26    4.19
  -1   4  -7  117.94    2.90
   1   4   7  119.44    2.67
   1   4   8    5.08    1.30
   1  -4  -8    4.56    1.10
  -1  -4   8    4.84    0.85
   1   4   8    6.29    0.80
  -1  -4   8    3.45    1.24
   1  -4  -9  178.74    5.85
  -1  -4   9  177.88    5.96
   1   4   9  173.37    5.84
  -1  -4   9  176.79    4.34
   1  -4 -10   28.82    2.70
   1   4  10   30.32    2.80
  -1  -4  10   24.05    2.56
  -1  -4  10   27.52    1.96
   1   4  11   61.35    3.99
   1  -4 -11   64.96    4.15
  -1  -4  11   68.20    3.36
  -1  -4  11   67.24    4.18
   1  -4 -12  272.10    3.10
  -1  -4  12  263.84    7.15
   1  -4 -12  274.78    8.93
  -1  -4  12  280.03    8.72
   1   4  12  260.16    8.36
  -1  -4  13   13.49    2.54
   1  -4 -13   16.96    0.95
   1   4  13   15.03    2.36
   1  -4 -13   17.53    2.84
  -1  -4  13   17.50    2.23
   1   4  14  120.27    6.23
   1  -4 -14  117.10    6.56
  -1  -4  14  124.98    2.61
  -1  -4  14  123.16    6.36
   1  -4 -14  121.04    2.81
  -1  -4  14  124.80    2.46
  -1  -4  14  125.24    5.88
  -1  -4  15   32.03    3.21
   1  -4 -15   35.71    3.98
   1   4  15   35.93    3.73
  -1  -4  15   35.34    1.64
   1  -4 -15   36.16    1.72
  -1  -4  15   38.98    1.57
  -1  -4  16   43.71    1.80
   1  -4 -16   33.92    3.96
  -1  -4  16   31.67    3.39
  -1  -4  16   43.47    4.32
   1   4  16   43.45    4.29
   1  -4 -17   51.10    5.02
  -1  -4  17   58.97    5.03
  -1  -4  17   63.21    2.30
   1   4  17   62.70    4.97
   1  -4 -18   10.29    2.88
  -1  -4  18    5.41    1.58
   1   4  18   11.01    2.56
  -1  -4  18    8.73    2.48
  -1  -4  19   14.78    2.76
   1  -4 -19   21.80    3.93
  -1  -4  19   18.82    3.56
   1   4  19   15.47    2.82
   1  -4 -20  110.03    7.86
   1   4  20   94.29    6.57
  -1  -4  20   91.44    6.40
  -1  -4  20   97.06    6.86
  -1  -4  21   10.58    2.53
   1   4  21   15.32    3.27
  -1  -4  21   15.97    3.44
  -1  -4  22   64.12    5.87
  -1  -4  22   71.36    5.96
   1   4  22   65.39    5.93
   1  -4 -22   83.19    7.14
  -1  -4  23   31.80    4.08
   1  -4 -23   37.17    5.06
   1   4  23   27.41    4.17
  -1  -4  23   26.26    4.11
   1  -4 -24   26.08    4.44
   1   4  24   28.23    4.36
  -1  -4  24   19.67    3.74
  -1  -4  24   31.84    4.22
   1   4  25   17.88    3.69
  -1  -4  25   17.27    3.65
   1  -4 -25   22.23    4.18
  -1  -4  25   24.89    3.88
   1  -4 -26    7.26    2.78
   1   4  26    7.38    2.86
  -1  -4  26    3.77    2.26
  -1  -4  27   13.84    3.55
   1  -4 -27   16.31    3.69
   1   4  27   11.74    3.04
  -1  -4  28   27.67    4.43
   1  -4 -28   34.89    5.00
   1   4  28   22.80    4.16
  -1  -4  29    8.77    2.71
   1   4  29    6.39    2.46
   1  -4 -29    9.26    2.86
   1   4  30   38.44    5.35
   1  -4 -30   44.02    5.76
  -1  -4  30   43.89    5.57
   1   4  31    4.34    2.41
   1  -4 -31    3.09    2.11
  -1  -4  31    4.14    2.55
   1   4  32    9.28    3.23
  -1  -4  32    8.26    3.08
  -1   5  32    9.97    3.11
   1  -5  31    5.13    2.63
  -1   5  31    4.03    2.27
  -1   5  31   10.66    3.54
  -1   5  30    8.67    3.28
  -1  -5 -30   -3.06    3.15
  -1   5  30    5.87    2.71
   1  -5  30    5.85    3.02
  -1   5  29   12.32    3.48
  -1   5  29   16.40    3.83
  -1  -5 -29    3.00    2.29
   1  -5  29   12.86    3.67
   1  -5  29   10.81    3.36
   1  -5  28   14.46    3.51
  -1   5  28   20.93    4.20
  -1  -5 -28   15.21    3.47
  -1   5  28   20.00    3.98
   1  -5  28   17.17    3.95
   1  -5  27   21.62    4.21
  -1   5  27   18.60    3.79
  -1  -5 -27   18.86    3.81
  -1   5  27   22.67    4.02
   1  -5  27   25.65    4.57
  -1   5  26   52.38    5.87
  -1   5  26   45.01    5.35
  -1  -5 -26   48.63    5.81
   1  -5  26   54.68    6.08
  -1   5  26   43.00    4.67
   1  -5  26   62.57    6.60
  -1   5  25   16.05    3.84
  -1  -5 -25   13.00    3.26
  -1   5  25   15.30    3.03
   1  -5  25   22.50    4.30
  -1   5  25   18.14    3.56
   1  -5  25   15.81    3.78
   1  -5  24   53.35    6.10
  -1   5  24   45.08    5.10
  -1  -5 -24   44.75    5.56
  -1   5  24   42.73    4.59
  -1   5  24   48.67    5.49
   1  -5  24   49.43    5.66
  -1   5  23   21.40    3.62
   1  -5  23   31.43    4.91
  -1  -5 -23   20.55    3.71
   1  -5  23   35.40    4.99
  -1   5  23   22.53    3.42
  -1   5  22    5.65    2.18
  -1  -5 -22    5.33    2.08
   1  -5  22   13.19    3.27
  -1   5  22    5.99    1.96
   1  -5  22   14.57    3.72
   1  -5  21   21.39    4.05
  -1   5  21   16.94    3.08
   1  -5  21   18.71    3.74
  -1  -5 -21   12.45    2.98
  -1   5  21   15.33    2.81
   1  -5  20    8.86    2.87
  -1   5  20   10.11    2.30
  -1   5  20   10.42    2.39
  -1  -5 -20    5.86    1.74
   1  -5  19   52.70    5.56
  -1   5  19   48.47    4.53
   1  -5  19   52.24    4.79
  -1   5  19   43.79    4.49
  -1  -5 -19   39.54    4.60
   1  -5  19   38.46    5.10
   1  -5  18  101.88    7.42
  -1  -5 -18  119.16    7.64
   1  -5  18  132.13    7.97
  -1   5  18  115.13    6.56
   1  -5  18  129.14    7.16
  -1   5  18  117.59    6.82
   1  -5  17   46.53    4.92
  -1   5  17   54.38    4.41
   1  -5  17   50.53    4.59
   1  -5  17   42.68    4.61
  -1   5  17   42.37    4.23
  -1  -5 -17   47.66    4.66
   1  -5  16   88.99    5.74
   1  -5  16   80.28    6.07
  -1   5  16   79.84    5.42
   1  -5  16   87.66    6.31
  -1   5  16   92.08    5.44
  -1  -5 -16   88.28    6.04
  -1  -5 -15   12.26    2.40
   1  -5  15   10.87    2.76
   1  -5  15   10.94    2.33
  -1   5  15   10.54    1.98
  -1   5  15    8.54    1.78
  -1  -5 -15    5.73    0.52
   1  -5  15   11.78    2.26
  -1  -5 -14   47.74    4.10
  -1   5  14   49.26    3.68
   1  -5  14   38.72    4.16
   1  -5  14   47.81    4.09
   1  -5  14   51.95    4.20
  -1   5  14   39.43    3.77
  -1   5  13   63.17    3.92
  -1   5  13   46.15    3.87
   1  -5  13   58.96    4.36
  -1  -5 -13   60.71    4.25
   1  -5  13   68.21    4.43
   1  -5  13   49.36    4.44
  -1   5  12   24.41    2.41
   1  -5  12   24.83    2.68
  -1   5  12   23.01    2.37
   1  -5  12   22.47    2.81
   1  -5  12   22.45    3.19
  -1   5  12   18.35    2.46
  -1  -5 -12   26.58    2.74
  -1   5  11  115.69    4.92
   1  -5  11  104.91    5.78
  -1  -5 -11  114.21    5.25
  -1   5  11  106.14    5.54
   1  -5  11  105.69    5.43
   1  -5  11  119.07    5.15
  -1   5  11  115.77    4.78
  -1   5  10  152.64    6.32
  -1   5  10  170.70    5.43
   1  -5  10  175.29    5.86
  -1  -5 -10  163.59    5.90
   1  -5  10  159.25    6.82
   1  -5  10  172.76    6.62
  -1   5   9   84.45    3.57
  -1   5   9   83.95    4.58
   1  -5   9   83.86    4.86
   1  -5   9   87.95    2.97
   1  -5   9   76.67    4.46
   1  -5   9   89.24    4.00
   1  -5   8  119.84    5.27
   1  -5   8  123.63    3.45
   1  -5   8  118.55    5.40
  -1   5   8  124.62    4.08
  -1   5   8  111.97    5.02
   1  -5   8  117.85    4.33
  -1   5   7  144.44    4.05
  -1   5   7  142.45    3.31
   1  -5   7  146.24    5.55
   1  -5   7  141.73    5.53
   1  -5   7  153.72    3.76
   1  -5   7  147.21    4.55
  -1   5   7  143.26    5.44
   1  -5   6  136.69    5.25
   1   5  -6  137.32    1.87
  -1   5   6  137.22    1.64
  -1   5   6  139.29    3.80
  -1   5   6  138.64    5.15
   1   5  -6  139.37    3.33
  -1   5   6  146.92    3.23
   1  -5   6  135.39    4.96
   1  -5   6  140.75    3.62
  -1  -5  -5  135.23    2.72
  -1  -5  -5  135.01    4.31
   1  -5   5  129.18    4.44
   1   5  -5  129.17    2.29
  -1   5   5  132.68    2.99
   1   5  -5  128.76    3.05
   1  -5   5  134.12    3.55
  -1   5   5  133.96    3.51
  -1   5   5  125.08    4.60
   1  -5   5  124.59    4.78
  -1  -5  -4   29.84    2.13
   1  -5   4   30.98    2.14
  -1  -5  -4   31.04    1.63
  -1   5   4   30.00    1.42
   1  -5   4   25.72    2.23
  -1   5   4   30.29    2.24
  -1   5   4   31.19    1.61
   1  -5   4   33.46    1.80
   1   5  -4   27.94    1.24
   1  -5   3   38.47    2.56
   1  -5   3   36.74    2.11
  -1   5   3   39.90    1.68
  -1   5   3   39.87    1.61
  -1  -5  -3   40.03    2.02
  -1   5   3   41.06    2.50
  -1  -5  -3   39.51    2.26
  -1  -5  -3   37.44    1.99
  -1  -5  -2  167.49    4.44
  -1  -5  -2  172.10    4.17
   1  -5   2  183.67    4.34
  -1  -5  -2  189.73    4.85
   1  -5   2  184.44    5.12
  -1   5   2  173.71    3.31
   1  -5   2  192.32    3.79
  -1   5   2  183.15    3.49
  -1   5   2  173.35    4.75
  -1  -5  -1   40.91    2.12
  -1   5   1   48.07    2.40
   1  -5   1   43.79    2.06
  -1   5   1   41.42    1.63
  -1  -5  -1   41.09    2.46
   1  -5   1   43.85    1.75
   1  -5   1   43.27    2.46
  -1   5   1   44.14    1.83
  -1   5   0  137.47    2.96
   1   5   0  138.18    4.24
   1  -5   0  140.53    4.10
  -1   5   0  140.06    3.83
  -1  -5   0  137.30    3.92
  -1   5   0  140.49    3.39
   1  -5   0  136.96    3.28
  -1  -5   0  131.26    4.55
   1  -5  -1   29.58    1.87
  -1  -5   1   28.30    1.89
   1  -5  -1   21.97    1.22
  -1   5  -1   30.91    1.78
  -1  -5   1   27.82    2.34
  -1   5  -1   29.71    1.65
   1   5   1   27.28    1.72
   1  -5  -1   26.62    1.42
   1  -5  -1   26.11    1.78
   1  -5  -2  215.32    4.65
   1  -5  -2  211.10    4.82
  -1  -5   2  213.92    5.07
   1   5   2  208.24    4.17
  -1   5  -2  212.21    4.45
  -1  -5   2  211.07    6.37
   1  -5  -2  219.59    3.80
   1  -5  -2  217.84    3.82
  -1  -5   3   35.84    2.93
  -1  -5   3   31.71    2.11
   1  -5  -3   34.79    1.63
   1  -5  -3   36.04    1.08
   1   5   3   34.91    1.67
   1   5   3   35.65    1.53
   1  -5  -3   34.68    2.08
  -1   5  -3   32.68    1.75
   1  -5  -3   34.51    1.47
   1  -5  -3   33.93    1.80
  -1  -5   4   16.86    2.25
   1   5   4   19.17    1.35
   1   5   4   19.53    1.01
   1  -5  -4   18.22    1.32
  -1   5  -4   22.21    1.45
   1   5   4   18.95    1.20
   1  -5  -4   19.93    1.39
   1  -5  -4   19.13    1.00
  -1  -5   4   17.68    1.68
   1  -5  -5  123.89    3.25
   1   5   5  123.13    3.47
   1   5   5  131.37    2.96
  -1  -5   5  127.19    5.67
  -1  -5   5  127.02    4.37
   1   5   5  130.02    2.06
   1   5   6  144.98    3.01
  -1  -5   6  148.16    6.22
   1   5   6  148.74    4.71
  -1  -5   6  143.85    4.92
  -1  -5   7  145.31    6.46
  -1   5  -7  142.35    3.32
   1  -5  -7  139.99    4.72
  -1  -5   7  141.99    5.07
   1   5   7  143.59    3.00
   1   5   7  145.76    4.89
  -1  -5   8  112.44    4.72
   1   5   8  113.86    2.73
  -1   5  -8  112.19    3.00
   1  -5  -8  109.83    4.47
   1   5   8  111.60    4.48
  -1  -5   8  114.87    6.03
   1   5   9   83.97    4.09
  -1  -5   9   80.30    5.14
  -1  -5   9   79.74    4.19
   1  -5  -9   83.55    4.13
  -1  -5   9   77.09    2.96
   1   5   9   82.12    2.42
  -1  -5  10  165.89    4.59
   1   5  10  177.61    6.19
   1  -5 -10  174.64    6.28
  -1  -5  10  180.44    6.51
  -1  -5  11  118.39    4.16
  -1  -5  11  123.98    5.81
   1  -5 -11  123.05    5.70
   1   5  11  119.32    5.39
  -1  -5  12   34.57    3.39
   1   5  12   32.09    3.14
   1  -5 -12   31.18    3.19
  -1  -5  12   34.82    2.42
   1   5  13   54.10    4.07
  -1  -5  13   58.70    3.40
  -1  -5  13   56.67    4.39
   1  -5 -13   60.54    4.53
  -1  -5  14   43.38    4.02
  -1  -5  14   47.11    3.37
   1   5  14   39.44    3.62
   1  -5 -14   50.29    4.40
   1  -5 -15   21.12    3.17
   1   5  15   17.16    2.71
  -1  -5  15   19.71    2.49
  -1  -5  15   15.00    2.82
   1   5  16   84.78    5.71
   1  -5 -16   84.13    6.17
  -1  -5  16   82.61    5.82
  -1  -5  16   95.02    5.48
   1  -5 -17   45.19    4.90
   1   5  17   47.78    4.59
  -1  -5  17   51.66    4.41
  -1  -5  17   55.41    5.12
  -1  -5  18  126.89    7.58
   1  -5 -18   99.75    7.44
  -1  -5  18  117.89    6.78
   1   5  18  122.62    7.34
   1   5  19   46.35    4.71
  -1  -5  19   35.68    4.11
  -1  -5  19   44.79    5.00
   1  -5 -19   34.77    4.71
  -1  -5  20   16.15    3.34
   1   5  20   18.76    3.44
  -1  -5  20   15.32    2.95
   1  -5 -20   15.84    3.40
  -1  -5  21   14.96    3.01
   1   5  21   15.02    3.07
   1  -5 -21   16.10    3.60
  -1  -5  21   12.99    3.14
   1  -5 -22    8.68    3.02
   1   5  22    8.43    2.68
  -1  -5  22    7.14    2.32
  -1  -5  22    9.59    2.88
   1   5  23   23.87    3.92
   1  -5 -23   22.02    4.06
  -1  -5  23   27.04    3.97
  -1  -5  23   26.62    4.15
   1   5  24   51.83    5.54
  -1  -5  24   50.45    5.26
  -1  -5  24   45.08    5.27
   1  -5 -24   52.25    5.85
   1  -5 -25   11.21    3.08
   1   5  25   17.07    3.85
  -1  -5  25   11.91    3.57
  -1  -5  26   49.78    5.73
   1   5  26   49.50    5.75
   1  -5 -26   53.76    6.28
   1  -5 -27   22.92    4.30
   1   5  27   22.22    4.37
  -1  -5  27   20.47    4.16
  -1  -5  28   17.91    3.79
   1   5  28   17.63    3.78
   1  -5 -28   21.08    4.21
   1   5  29    5.53    2.66
  -1  -5  29    3.08    2.16
   1  -5 -29    2.96    2.25
  -1  -5  30    1.92    2.26
   1  -5 -30   -2.06    2.75
   1   5  30    3.27    1.97
  -1  -5  31    3.21    2.56
   1   5  31    9.19    3.34
  -1   6  31   13.31    3.62
  -1   6  31   13.57    3.92
  -1  -6 -30   29.80    4.87
   1  -6  30   31.29    5.08
  -1   6  30   45.44    5.89
  -1   6  30   36.98    5.34
  -1   6  29   11.26    3.44
   1  -6  29    5.84    2.97
  -1   6  29   13.97    3.80
  -1   6  28   36.33    5.15
   1  -6  28   36.76    5.30
  -1  -6 -28   24.53    4.35
  -1   6  28   30.65    4.68
   1  -6  28   25.50    4.47
  -1   6  27   16.24    3.98
  -1   6  27    9.42    2.60
   1  -6  27   12.26    3.50
   1  -6  27    8.42    2.90
  -1  -6 -27    6.36    2.35
  -1   6  27    9.52    3.03
  -1   6  26    9.03    2.38
  -1   6  26    5.62    2.53
   1  -6  26    9.54    3.10
  -1   6  26   11.68    3.17
  -1  -6 -26    0.06    3.20
   1  -6  26    9.24    3.31
   1  -6  25   21.63    4.51
  -1  -6 -25   12.45    2.67
   1  -6  25   26.81    4.63
  -1   6  25   15.09    3.20
  -1   6  25   18.33    3.53
  -1   6  25   23.12    4.14
   1  -6  24   24.68    4.47
  -1   6  24   19.42    3.58
  -1  -6 -24   13.90    3.09
  -1   6  24   17.84    3.45
  -1   6  24   25.73    4.18
   1  -6  24   28.91    4.69
   1  -6  23   26.26    4.51
  -1  -6 -23   17.46    3.43
   1  -6  23   29.84    4.87
  -1   6  23   26.25    4.31
  -1   6  23   20.21    3.61
  -1   6  23   21.33    3.46
  -1  -6 -22   34.65    4.63
  -1   6  22   50.31    5.23
   1  -6  22   40.54    5.31
   1  -6  22   54.81    5.95
  -1   6  22   44.98    4.63
  -1   6  22   45.75    5.00
  -1   6  21   17.23    3.38
   1  -6  21    9.46    2.76
  -1   6  21   16.82    3.21
  -1  -6 -21    9.56    2.28
   1  -6  21   19.15    4.07
  -1   6  21   13.38    2.88
  -1   6  20   68.06    5.52
   1  -6  20   82.68    6.17
  -1  -6 -20   59.96    5.88
  -1   6  20   70.66    5.80
  -1   6  20   72.41    5.95
   1  -6  20   80.68    6.80
  -1   6  19   21.14    3.33
   1  -6  19   18.73    3.52
  -1   6  19   19.07    3.09
  -1  -6 -19   18.68    3.22
  -1   6  19   21.39    3.23
   1  -6  19   26.98    4.50
   1  -6  19   24.48    3.50
  -1   6  18   26.36    3.41
   1  -6  18   26.66    4.30
  -1  -6 -18   29.43    3.99
  -1   6  18   22.26    3.22
   1  -6  18   28.28    3.71
   1  -6  18   23.21    3.76
  -1   6  18   25.85    3.58
  -1  -6 -17   57.83    5.21
  -1   6  17   53.69    4.61
   1  -6  17   54.27    5.33
  -1   6  17   53.58    4.81
  -1   6  17   64.20    4.77
   1  -6  17   60.89    5.37
   1  -6  17   58.13    4.97
  -1   6  16   31.86    3.65
  -1  -6 -16   41.80    4.21
  -1   6  16   36.47    3.56
   1  -6  16   38.25    4.12
  -1   6  16   31.04    3.37
   1  -6  16   35.90    3.90
   1  -6  16   35.40    4.65
  -1   6  15   36.06    3.41
  -1   6  15   29.07    3.11
  -1  -6 -15   28.05    3.50
   1  -6  15   30.22    3.51
  -1   6  15   23.36    3.12
   1  -6  15   23.23    3.82
   1  -6  15   26.64    3.36
   1  -6  14  115.04    6.44
  -1   6  14  127.24    5.93
  -1   6  14  120.41    5.74
   1  -6  14  131.19    6.45
   1  -6  14  108.69    6.73
  -1  -6 -14  125.13    6.68
  -1   6  14  105.72    6.25
   1  -6  13   40.59    3.83
   1  -6  13   45.22    4.57
  -1   6  13   50.24    3.63
  -1  -6 -13   52.85    4.08
  -1   6  13   42.34    3.26
   1  -6  13   45.67    3.63
  -1   6  13   38.52    3.69
  -1   6  12  136.27    6.72
   1  -6  12  156.19    6.21
   1  -6  12  158.39    7.12
  -1   6  12  153.75    5.77
   1  -6  12  158.66    7.46
  -1   6  12  167.05    6.24
   1  -6  11   46.17    4.22
   1  -6  11   45.56    3.80
  -1   6  11   44.87    2.96
  -1   6  11   42.60    3.69
   1  -6  11   48.15    3.30
   1  -6  10   59.68    4.30
   1  -6  10   56.19    3.42
  -1   6  10   64.59    3.31
  -1   6  10   55.72    4.04
   1  -6  10   62.28    4.38
   1  -6   9   46.73    3.71
   1  -6   9   46.71    2.90
   1  -6   9   46.48    3.58
  -1   6   9   38.91    3.35
  -1   6   9   45.47    2.67
   1  -6   8   35.46    3.23
   1  -6   8   40.17    3.22
  -1   6   8   34.77    3.02
  -1   6   8   35.96    2.21
  -1   6   7   73.24    1.34
   1  -6   7   68.69    4.24
  -1   6   7   72.54    4.14
   1  -6   7   70.90    3.98
  -1   6   7   69.30    2.88
  -1   6   6  136.95    3.48
   1   6  -6  137.80    2.50
  -1   6   6  135.82    3.83
  -1  -6  -6  138.86    3.02
  -1   6   6  125.19    5.25
  -1  -6  -6  132.25    4.76
   1  -6   6  135.82    5.64
   1  -6   6  141.54    5.15
   1   6  -5   94.87    2.41
  -1   6   5   90.05    2.76
  -1   6   5   89.83    2.92
  -1  -6  -5   86.64    2.80
  -1  -6  -5   91.62    3.87
  -1   6   5   83.11    4.10
   1  -6   5   85.29    4.30
   1  -6   5   86.76    3.82
   1  -6   4  250.87    6.13
  -1   6   4  242.71    4.52
   1   6  -4  246.37    4.21
  -1   6   4  251.69    4.51
  -1  -6  -4  242.74    6.12
  -1  -6  -4  244.58    5.20
   1  -6   4  239.36    6.92
  -1   6   4  244.23    6.62
  -1  -6  -4  246.23    5.37
   1  -6   3   57.09    2.81
  -1  -6  -3   57.60    2.82
  -1  -6  -3   56.97    2.94
  -1   6   3   54.20    2.02
  -1   6   3   60.01    2.23
  -1   6   3   61.70    3.26
   1  -6   3   56.74    3.31
  -1  -6  -3   54.88    2.63
  -1   6   2  105.19    2.75
  -1  -6  -2  112.45    3.70
  -1   6   2  115.51    3.18
  -1   6   2  108.35    4.13
  -1  -6  -2  105.34    4.01
   1  -6   2  105.63    3.62
  -1  -6  -2  106.16    3.98
   1  -6   2  107.24    4.32
  -1  -6  -1   94.22    4.02
   1  -6   1   98.92    2.76
  -1  -6  -1   94.10    3.51
  -1   6   1   92.86    2.55
   1  -6   1   93.21    3.95
   1  -6   1   95.40    3.22
  -1   6   1   96.72    3.71
  -1  -6   0   33.83    2.22
  -1   6   0   34.00    1.61
  -1   6   0   36.06    2.32
  -1  -6   0   35.69    2.82
   1  -6   0   36.65    2.41
   1  -6   0   35.75    1.64
   1  -6   0   33.58    1.88
   1  -6  -1   99.14    3.74
   1  -6  -1  100.43    3.67
   1  -6  -1   95.08    2.96
  -1   6  -1   91.73    3.29
   1  -6  -1  101.65    2.70
  -1  -6   1   97.09    4.53
  -1  -6   1   96.30    3.66
  -1   6  -2  121.88    3.68
   1  -6  -2  127.81    3.08
   1  -6  -2  125.67    4.09
   1   6   2  118.77    3.48
  -1  -6   2  121.63    5.30
   1  -6  -2  125.89    3.31
   1  -6  -2  120.18    3.95
  -1  -6   2  113.27    4.05
  -1  -6   3   39.54    2.55
   1   6   3   43.33    1.96
   1  -6  -3   41.56    2.24
   1   6   3   46.16    1.06
   1  -6  -3   42.25    1.85
   1  -6  -3   41.80    1.84
  -1   6  -3   45.82    2.25
   1  -6  -3   42.48    2.49
  -1  -6   3   45.12    3.52
   1   6   3   43.78    1.93
   1   6   4  264.23    3.26
  -1   6  -4  269.36    5.22
   1   6   4  266.16    4.97
   1  -6  -4  274.52    6.32
  -1  -6   4  267.38    8.25
   1   6   4  267.74    4.23
   1  -6  -4  271.27    3.52
  -1  -6   4  266.52    6.46
   1  -6  -4  270.27    4.51
   1  -6  -4  264.35    5.42
  -1  -6   5   84.87    3.87
   1   6   5   89.16    2.68
   1  -6  -5   82.95    2.97
   1   6   5   87.17    3.06
  -1  -6   5   83.29    4.96
   1  -6  -5   85.39    2.30
   1   6   5   87.24    2.13
   1  -6  -6  122.08    3.13
   1  -6  -6  121.44    3.51
  -1  -6   6  127.42    4.87
   1   6   6  125.80    3.07
  -1  -6   6  123.99    6.14
   1  -6  -7   77.02    2.76
  -1  -6   7   80.30    4.11
  -1  -6   7   77.40    5.10
   1   6   7   79.25    3.73
   1   6   7   80.04    2.38
  -1   6  -8   52.19    2.13
   1   6   8   51.04    1.88
   1   6   8   49.97    3.13
  -1  -6   8   45.30    3.96
  -1  -6   8   50.08    3.52
   1  -6  -8   50.88    2.30
  -1  -6   9   47.74    3.43
   1   6   9   48.35    1.89
  -1   6  -9   46.75    2.03
  -1  -6   9   45.79    4.07
   1   6   9   46.74    3.20
  -1  -6  10   55.50    3.86
   1  -6 -10   56.75    3.70
  -1  -6  10   62.12    4.80
   1   6  10   56.72    3.62
   1   6  10   58.89    2.11
  -1  -6  11   44.37    4.25
  -1  -6  11   39.31    2.41
   1   6  11   42.32    3.32
  -1  -6  11   39.77    3.54
   1  -6 -11   36.80    3.27
  -1  -6  12  147.66    4.85
   1  -6 -12  155.07    6.75
  -1  -6  12  154.43    6.87
   1   6  12  147.71    6.31
  -1  -6  13   48.07    3.05
  -1  -6  13   52.15    4.40
   1   6  13   47.93    3.92
   1  -6 -13   50.80    4.32
   1   6  14  103.23    5.85
  -1  -6  14  112.30    4.93
   1  -6 -14  124.39    6.86
  -1  -6  14  122.86    6.73
   1   6  15   29.62    3.35
  -1  -6  15   30.55    2.77
  -1  -6  15   25.97    3.49
   1  -6 -15   30.06    3.81
   1  -6 -16   43.19    4.71
   1   6  16   35.90    3.80
  -1  -6  16   43.93    3.56
  -1  -6  16   41.65    4.42
  -1  -6  17   64.72    4.60
  -1  -6  17   55.93    5.15
   1  -6 -17   62.30    5.79
   1   6  17   62.36    5.20
  -1  -6  18   12.16    2.85
   1   6  18   13.03    2.74
  -1  -6  18   18.25    2.84
   1  -6 -18   13.79    3.15
  -1  -6  19   16.11    3.14
   1  -6 -19   16.56    2.97
   1   6  19   23.35    3.66
  -1  -6  19   23.39    3.22
   1  -6 -20   59.02    6.13
   1   6  20   73.51    6.08
  -1  -6  20   67.63    6.04
  -1  -6  20   65.74    5.44
  -1  -6  21   13.03    2.56
   1  -6 -21   20.19    3.80
   1   6  21   17.49    3.56
  -1  -6  21   17.43    3.39
   1  -6 -22   29.84    4.30
   1   6  22   39.06    4.81
  -1  -6  22   33.86    4.15
  -1  -6  22   38.18    4.94
   1   6  23   26.52    4.26
   1  -6 -23   30.14    4.79
  -1  -6  23   23.65    3.69
  -1  -6  23   23.24    3.96
  -1  -6  24   19.43    3.75
   1   6  24   20.10    3.75
   1  -6 -24   15.36    3.89
   1   6  25   21.74    4.09
  -1  -6  25   22.00    4.05
   1  -6 -25   16.73    3.83
   1  -6 -26    5.24    2.62
  -1  -6  26    9.12    3.08
  -1  -6  27    6.96    2.91
   1  -6 -27    1.61    2.72
   1   6  28   30.03    5.10
  -1  -6  28   25.92    4.68
   1  -6 -28   26.27    4.67
   1   6  28   24.37    3.86
   1  -6 -29    3.49    2.69
  -1  -6  29    9.13    3.27
   1   6  29   13.79    3.81
   1   6  30   19.27    3.96
  -1  -6  30   24.91    4.69
   1  -6 -30   27.81    4.80
   1   6  31    3.30    2.40
  -1  -6  31    3.53    2.79
  -1   7  31   10.98    3.55
  -1   7  30   17.69    4.11
   1  -7  30    8.80    3.72
  -1   7  30   13.80    3.67
   1  -7  29   10.13    3.63
  -1   7  29   17.27    4.00
  -1   7  29   16.04    3.98
  -1   7  28   13.18    3.50
  -1   7  28   13.36    3.59
   1  -7  28    5.85    2.92
   1  -7  27   14.59    3.54
  -1  -7 -27    7.10    2.59
  -1   7  27   18.85    3.88
   1  -7  27   22.32    4.49
  -1   7  27   16.19    3.31
  -1   7  27   19.46    4.19
  -1   7  26   26.21    4.02
   1  -7  26   38.89    5.54
  -1  -7 -26   17.56    3.70
  -1   7  26   37.85    5.20
   1  -7  26   24.63    4.28
  -1   7  26   31.51    4.74
   1  -7  25   16.03    3.71
  -1   7  25   12.77    3.39
  -1   7  25   10.06    2.83
  -1   7  25   13.52    3.23
  -1  -7 -25    3.97    3.37
   1  -7  25    7.97    2.53
  -1   7  24   30.80    4.60
  -1  -7 -24   16.41    3.23
   1  -7  24   22.23    3.99
  -1   7  24   22.75    3.90
   1  -7  24   36.35    5.21
  -1   7  24   28.65    4.11
  -1   7  23   16.31    3.23
  -1   7  23   14.89    3.18
  -1   7  23   18.47    3.60
  -1  -7 -23    7.29    2.78
   1  -7  23   20.41    4.06
   1  -7  23   16.38    3.76
  -1  -7 -22    8.99    2.18
  -1   7  22   15.66    3.10
  -1   7  22   16.47    3.37
  -1   7  22   14.17    2.93
   1  -7  22   11.94    2.76
   1  -7  21   18.23    3.83
  -1   7  21   12.40    2.70
   1  -7  21   10.91    2.63
  -1  -7 -21    4.86    2.36
  -1   7  21   14.31    2.91
  -1   7  21   12.66    2.67
  -1   7  20   27.49    3.71
  -1   7  20   24.80    3.62
   1  -7  20   31.84    4.62
   1  -7  20   30.26    4.18
  -1   7  20   26.85    3.73
   1  -7  20   23.84    3.82
  -1  -7 -20   22.18    3.80
  -1   7  19   32.21    4.09
  -1   7  19   33.23    3.95
  -1   7  19   36.13    4.06
   1  -7  19   31.82    4.33
  -1  -7 -19   32.30    4.39
   1  -7  19   35.12    4.13
   1  -7  19   41.09    5.14
  -1   7  18   49.12    4.87
  -1   7  18   60.55    4.84
  -1   7  18   48.38    4.36
   1  -7  18   49.43    5.47
   1  -7  18   56.98    5.27
   1  -7  18   53.18    5.23
  -1  -7 -18   59.32    5.63
  -1   7  17   42.93    4.08
   1  -7  17   41.00    4.38
   1  -7  17   40.81    4.46
  -1   7  17   32.01    3.96
   1  -7  17   36.18    4.66
  -1   7  17   42.18    4.07
   1  -7  16   59.69    5.62
   1  -7  16   55.00    4.88
  -1   7  16   51.70    4.75
  -1   7  16   67.86    4.84
  -1   7  16   61.89    4.67
   1  -7  16   59.74    4.87
  -1   7  15   34.20    3.33
  -1   7  15   30.89    3.14
  -1   7  15   28.13    3.43
   1  -7  15   30.52    4.09
   1  -7  15   36.79    3.67
   1  -7  15   29.37    3.57
   1  -7  14   36.12    3.96
  -1   7  14   33.98    3.27
  -1   7  14   27.29    3.31
   1  -7  14   32.51    4.00
   1  -7  14   27.06    3.01
  -1   7  14   34.08    3.04
   1  -7  13   43.34    4.38
   1  -7  13   51.72    4.57
  -1   7  13   51.99    3.47
  -1   7  13   50.53    3.88
   1  -7  13   45.63    3.62
  -1   7  13   35.80    3.73
  -1   7  12   35.67    3.63
  -1   7  12   37.49    2.90
   1  -7  12   38.97    3.24
   1  -7  12   41.02    3.99
   1  -7  12   36.70    3.84
   1  -7  11   54.03    4.42
  -1   7  11   56.90    3.29
   1  -7  11   55.63    4.44
  -1   7  11   53.19    4.27
   1  -7  10   85.51    5.27
  -1   7  10   82.76    5.08
   1  -7  10   95.80    5.41
  -1   7  10   85.56    3.77
  -1   7   9   48.91    3.90
  -1   7   9   48.06    2.70
   1  -7   9   48.46    3.76
   1  -7   9   47.33    3.99
  -1   7   8  187.88    5.00
  -1   7   8  183.34    2.28
   1  -7   8  194.33    6.90
  -1  -7  -8  195.52    2.95
  -1   7   8  171.58    6.89
   1  -7   8  182.70    7.39
  -1  -7  -8  179.08    6.19
  -1  -7  -7   65.60    3.69
   1  -7   7   61.10    4.24
   1  -7   7   64.25    3.81
  -1  -7  -7   64.14    2.19
   1   7  -7   66.34    1.86
  -1   7   7   63.16    2.83
  -1   7   7   62.56    4.06
  -1  -7  -6   62.27    2.52
   1   7  -6   57.99    1.99
  -1   7   6   59.87    2.59
   1  -7   6   57.19    3.46
   1  -7   6   58.49    4.07
  -1  -7  -6   59.07    3.47
  -1   7   6   56.05    3.76
   1  -7   5   76.45    4.38
   1  -7   5   74.83    3.71
   1   7  -5   77.34    2.57
  -1  -7  -5   78.96    3.14
  -1   7   5   73.54    4.12
  -1   7   5   77.78    2.78
  -1  -7  -5   73.95    3.74
  -1  -7  -4   43.25    2.90
  -1  -7  -4   50.43    2.76
   1  -7   4   46.16    3.35
  -1  -7  -4   46.33    2.59
   1  -7   4   49.40    3.00
   1   7  -4   49.63    2.15
  -1   7   4   50.75    3.33
  -1   7   4   45.12    2.02
  -1   7   3  108.49    4.61
  -1  -7  -3  116.02    4.57
  -1  -7  -3  116.24    4.01
   1  -7   3  115.68    4.25
  -1   7   3  112.76    3.00
   1   7  -3  112.74    3.45
   1  -7   3  122.49    5.17
  -1  -7  -3  116.21    4.38
  -1  -7  -2  200.08    5.29
  -1   7   2  190.79    3.83
  -1  -7  -2  189.76    5.93
  -1  -7  -2  198.21    5.80
  -1   7   2  200.04    5.93
   1  -7   2  196.21    5.25
   1  -7   2  207.94    6.48
  -1   7   1  113.91    4.36
  -1   7   1  101.69    2.81
  -1  -7  -1  108.67    4.01
  -1  -7  -1  105.31    4.67
   1  -7   1  101.65    3.62
   1  -7   1  105.40    4.56
  -1   7   0  171.32    3.64
  -1  -7   0  174.74    5.20
   1  -7   0  165.05    4.44
  -1  -7   0  163.76    6.10
   1  -7   0  177.86    5.62
  -1   7   0  173.61    5.14
   1  -7   0  173.52    3.66
   1  -7  -1  106.76    2.88
  -1  -7   1  104.47    5.19
   1  -7  -1  102.46    3.40
  -1  -7   1  103.60    4.11
  -1   7  -1  115.73    4.02
   1  -7  -1  109.66    4.20
   1  -7  -1  107.81    4.31
  -1  -7   2  185.87    5.50
   1  -7  -2  183.73    3.83
  -1  -7   2  185.10    6.96
  -1   7  -2  182.02    4.84
   1  -7  -2  183.72    5.44
   1  -7  -2  184.83    5.38
   1  -7  -2  184.67    4.39
   1  -7  -3  101.26    3.89
  -1  -7   3  101.10    5.41
  -1  -7   3  100.82    4.17
   1  -7  -3  105.18    3.24
  -1   7  -3  102.86    3.58
   1  -7  -3   97.62    4.06
   1   7   3  101.32    3.12
  -1  -7   4   51.63    4.21
   1   7   4   51.70    1.41
   1  -7  -4   52.08    3.04
   1   7   4   48.43    2.07
   1   7   4   50.85    2.30
   1  -7  -4   49.77    2.21
  -1  -7   4   49.20    3.07
  -1   7  -4   50.21    2.52
   1  -7  -4   51.51    2.72
   1   7   5   79.82    2.06
  -1   7  -5   75.96    2.96
   1  -7  -5   79.01    2.20
  -1  -7   5   79.45    3.99
   1   7   5   82.53    3.02
  -1  -7   5   75.40    5.08
   1  -7  -5   76.17    3.18
   1   7   5   76.71    2.37
   1  -7  -5   76.16    3.78
  -1  -7   6   72.06    5.07
   1  -7  -6   70.73    2.97
   1  -7  -6   77.09    3.88
   1  -7  -6   75.52    2.42
  -1  -7   6   69.58    3.86
   1   7   6   71.25    2.51
   1   7   6   69.20    2.22
   1   7   6   76.73    2.07
  -1  -7   7   84.57    5.47
   1   7   7   88.52    2.70
   1  -7  -7   79.66    3.10
  -1  -7   7   81.12    4.29
   1   7   8  169.32    5.94
  -1  -7   8  172.83    7.86
   1  -7  -8  165.55    4.39
   1   7   8  163.53    3.53
  -1  -7   8  170.50    6.31
   1   7   9   67.20    3.96
  -1   7  -9   64.65    2.42
  -1  -7   9   65.85    4.19
   1   7   9   64.52    2.21
  -1  -7   9   62.47    5.01
   1  -7  -9   64.67    2.78
   1  -7 -10   92.50    3.33
  -1  -7  10  102.93    5.35
   1   7  10   90.09    2.65
  -1   7 -10   91.85    2.94
   1   7  10   98.26    4.88
  -1  -7  10   93.40    6.02
   1  -7 -11   53.48    2.58
   1   7  11   52.03    2.09
  -1  -7  11   57.91    5.01
   1   7  11   52.76    3.78
  -1  -7  11   54.03    4.23
  -1  -7  12   49.22    4.69
   1   7  12   41.10    3.51
  -1  -7  12   43.60    3.92
   1  -7 -13   38.05    3.87
   1   7  13   42.17    3.61
  -1  -7  13   45.21    4.17
   1  -7 -14   40.70    4.23
   1   7  14   36.49    3.57
  -1  -7  14   35.99    3.91
  -1  -7  14   34.55    2.75
   1   7  15   32.62    3.53
  -1  -7  15   27.51    3.55
  -1  -7  15   31.09    2.86
   1  -7 -15   33.03    3.95
  -1  -7  16   73.15    5.79
   1  -7 -16   78.29    6.19
   1   7  16   70.83    5.32
  -1  -7  16   72.25    4.37
   1  -7 -17   50.43    5.33
  -1  -7  17   45.31    4.86
   1   7  17   46.14    4.51
  -1  -7  17   51.96    3.94
   1  -7 -18   74.30    6.55
  -1  -7  18   67.97    4.74
  -1  -7  18   62.60    5.88
   1   7  18   61.95    5.39
   1  -7 -19   33.22    4.75
   1   7  19   31.17    4.15
  -1  -7  19   32.81    4.39
  -1  -7  19   33.69    3.53
  -1  -7  20   22.65    3.76
  -1  -7  20   22.29    3.12
   1   7  20   26.54    3.99
   1  -7 -20   18.78    3.61
   1  -7 -21    5.11    2.83
  -1  -7  21   12.22    3.04
  -1  -7  21   11.70    2.45
   1   7  21   14.27    2.93
   1   7  22   14.13    3.30
  -1  -7  22   11.60    2.95
  -1  -7  22   13.77    2.66
   1  -7 -23    8.01    2.45
   1   7  23   13.99    3.27
  -1  -7  23   13.41    3.28
   1  -7 -24   25.54    4.36
  -1  -7  24   27.05    4.57
   1   7  24   29.48    4.50
   1   7  25   13.42    3.47
   1  -7 -25    6.87    2.93
  -1  -7  25    9.99    2.92
  -1  -7  26   27.77    4.62
   1  -7 -26   23.86    4.43
   1   7  26   36.86    5.38
  -1  -7  27    5.86    2.62
   1  -7 -27   11.72    3.32
  -1  -7  28    5.63    2.67
   1  -7 -28    2.27    3.17
   1   7  28    4.62    2.01
   1   7  28   10.07    3.51
  -1  -7  29    6.22    2.84
   1   7  29    7.40    2.47
   1   7  29   14.30    3.92
   1   7  30   12.77    3.83
   1   7  30   20.13    4.16
  -1  -7  30   10.94    3.42
   1   7  31   11.55    3.35
  -1   8  30   14.03    3.72
  -1   8  30   20.21    4.45
  -1   8  29   18.55    3.85
   1  -8  29   14.27    3.77
  -1   8  29   16.63    4.26
  -1   8  28   16.04    3.79
   1  -8  28   14.94    3.52
  -1   8  28   14.40    3.39
  -1   8  28   14.37    3.34
  -1   8  27   11.67    2.98
  -1   8  27   17.32    3.74
  -1   8  27    7.93    2.90
   1  -8  27   14.92    4.13
  -1   8  26    7.94    2.72
  -1   8  26    4.16    2.16
   1  -8  26    8.31    3.14
   1  -8  26    4.16    1.95
  -1   8  26    9.94    2.96
   1  -8  25   14.15    3.64
  -1   8  25   15.59    3.77
  -1   8  25   11.50    3.01
  -1   8  25   11.47    3.00
   1  -8  25    7.58    2.35
  -1   8  24   10.44    2.84
  -1   8  24   16.34    3.50
   1  -8  24    7.81    2.12
  -1   8  24   12.29    2.94
   1  -8  24   16.63    3.82
  -1   8  23   21.08    3.61
   1  -8  23   12.88    2.98
   1  -8  23   24.74    4.53
  -1   8  23   20.75    3.61
  -1   8  23   23.55    4.02
  -1   8  22   28.48    4.08
  -1   8  22   31.20    4.33
   1  -8  22   28.59    4.80
  -1   8  22   31.21    4.36
   1  -8  22   24.41    4.07
  -1   8  21   32.85    4.22
   1  -8  21   41.85    5.01
   1  -8  21   26.94    4.18
  -1   8  21   33.01    4.43
   1  -8  21   39.47    5.18
  -1   8  21   38.21    4.51
   1  -8  20   55.80    5.52
   1  -8  20   48.20    5.59
  -1   8  20   46.27    4.65
  -1   8  20   42.29    4.90
   1  -8  20   46.65    5.28
  -1   8  20   47.19    4.86
  -1   8  19   34.54    4.05
  -1   8  19   31.30    4.09
  -1   8  19   30.49    3.61
   1  -8  19   34.38    4.46
   1  -8  19   34.02    4.84
   1  -8  19   34.78    4.38
  -1   8  18   15.88    2.61
   1  -8  18   14.87    3.54
   1  -8  18   15.28    2.94
   1  -8  18   17.09    3.30
  -1   8  18   11.43    2.62
  -1   8  18   13.97    2.68
  -1   8  17   32.73    4.21
   1  -8  17   35.92    4.00
  -1   8  17   40.45    3.86
  -1   8  17   38.21    3.93
   1  -8  17   44.94    4.81
   1  -8  17   38.94    4.84
  -1   8  16   21.00    2.77
  -1   8  16   17.08    3.00
   1  -8  16   21.11    3.48
   1  -8  16   17.53    3.39
  -1   8  16   20.24    2.89
   1  -8  16   18.38    2.87
   1  -8  15   57.80    5.40
   1  -8  15   60.35    5.25
  -1   8  15   47.80    4.79
  -1   8  15   61.48    4.47
  -1   8  15   55.97    4.05
   1  -8  15   58.67    4.63
  -1   8  14   72.62    4.83
  -1   8  14   69.88    4.23
  -1   8  14   61.18    5.24
   1  -8  14   70.91    5.71
   1  -8  14   71.91    5.73
  -1   8  13   48.41    3.34
  -1   8  13   52.77    4.06
   1  -8  13   49.58    4.72
   1  -8  13   45.04    4.49
  -1   8  13   44.35    4.48
   1  -8  12  133.82    7.10
  -1   8  12  109.45    6.54
  -1   8  12  123.60    5.01
   1  -8  12  123.52    7.02
   1  -8  11   48.68    4.28
  -1   8  11   48.80    4.28
  -1   8  11   48.36    3.02
   1  -8  11   47.12    4.36
  -1   8  10   87.12    3.77
   1  -8  10   92.95    5.86
   1  -8  10   93.80    5.45
  -1   8  10   80.76    5.38
  -1   8   9   23.85    0.88
  -1  -8  -9   23.59    2.67
   1  -8   9   23.65    2.74
  -1   8   9   20.24    2.73
  -1   8   9   24.80    1.97
   1  -8   9   27.30    3.32
  -1  -8  -8   14.29    1.14
  -1   8   8   13.58    0.81
   1  -8   8   12.94    2.07
   1  -8   8   11.43    2.33
  -1  -8  -8   15.77    2.15
  -1   8   8   11.93    1.90
  -1   8   8   13.22    1.43
   1   8  -8   15.05    0.97
   1  -8   7   45.32    3.97
  -1   8   7   43.24    3.48
  -1  -8  -7   49.78    2.35
   1   8  -7   46.74    1.84
  -1   8   7   46.60    2.42
   1  -8   7   48.30    3.45
  -1  -8  -7   49.82    3.45
  -1   8   6  165.16    6.66
  -1  -8  -6  173.00    4.74
  -1  -8  -6  165.30    6.00
  -1   8   6  172.54    4.42
   1  -8   6  177.54    7.27
   1   8  -6  174.67    3.84
   1  -8   6  176.61    6.19
   1   8  -5   96.36    3.14
   1  -8   5   92.24    4.37
  -1   8   5   93.48    4.79
  -1   8   5   88.61    3.01
  -1  -8  -5   91.35    4.42
   1  -8   5   89.12    5.09
  -1  -8  -5   89.48    3.77
  -1  -8  -4  193.59    5.51
  -1   8   4  175.16    6.31
   1  -8   4  184.22    6.96
   1   8  -4  171.41    4.40
  -1  -8  -4  177.35    6.12
   1  -8   4  189.32    5.93
  -1  -8  -4  184.45    5.71
  -1   8   4  183.04    4.11
   1  -8   3   80.62    4.56
  -1  -8  -3   78.84    3.60
  -1   8   3   80.38    2.65
   1   8  -3   81.74    3.20
   1  -8   3   76.19    3.77
  -1  -8  -3   83.25    4.14
  -1   8   3   86.26    4.35
  -1  -8  -3   77.26    4.01
  -1   8   2  128.85    3.28
   1   8  -2  126.71    4.19
  -1  -8  -2  135.84    4.71
  -1   8   2  130.39    5.19
   1  -8   2  129.21    5.59
  -1  -8  -2  134.93    5.46
   1  -8   2  132.59    4.56
  -1   8   1   36.30    2.76
   1  -8   1   34.86    2.92
  -1   8   1   33.89    1.72
  -1   8   1   36.52    1.01
   1  -8   1   34.39    2.32
  -1  -8  -1   31.14    2.97
  -1  -8  -1   35.18    2.54
  -1  -8   0   39.59    2.73
   1  -8   0   33.81    2.21
   1  -8   0   39.45    2.95
  -1  -8   0   34.06    3.27
   1  -8  -1   32.60    2.11
   1  -8  -1   32.71    2.72
  -1  -8   1   34.69    2.65
  -1   8  -1   32.94    2.45
  -1  -8   1   32.15    3.21
   1  -8  -2  149.62    5.24
  -1  -8   2  148.44    2.47
  -1  -8   2  143.52    5.15
   1  -8  -2  149.60    4.33
  -1   8  -2  143.37    4.60
   1  -8  -2  148.10    5.29
  -1  -8   2  141.16    6.53
  -1  -8   3   92.10    5.51
   1  -8  -3   97.55    4.36
  -1  -8   3   90.92    4.19
   1  -8  -3   94.39    3.37
   1   8   3   93.68    3.13
  -1   8  -3   97.49    3.71
   1  -8  -3   94.43    4.13
   1   8   4  189.12    2.42
  -1   8  -4  179.36    4.92
   1  -8  -4  195.76    4.70
  -1  -8   4  190.45    6.20
   1  -8  -4  183.21    5.94
   1  -8  -4  194.15    5.73
  -1  -8   4  196.18    8.10
   1   8   4  187.99    4.49
   1  -8  -5  100.32    3.32
  -1  -8   5  102.88    4.66
  -1   8  -5  107.76    3.78
   1   8   5  103.30    3.45
   1   8   5  102.76    2.29
   1  -8  -5  104.96    4.10
   1  -8  -5  106.91    4.67
  -1  -8   5  101.10    6.01
   1   8   6  160.78    3.45
   1   8   6  153.16    3.20
   1  -8  -6  165.46    5.00
  -1   8  -6  158.60    4.41
   1  -8  -6  158.81    5.88
   1   8   6  163.17    4.11
   1   8   6  158.96    4.42
  -1  -8   6  162.58    5.97
  -1  -8   6  162.22    7.71
   1  -8  -7   54.13    3.62
   1   8   7   56.35    2.15
  -1  -8   7   62.66    5.04
  -1  -8   7   57.12    3.79
   1  -8  -7   57.30    2.93
   1   8   7   56.05    2.35
   1   8   8   13.65    1.25
   1  -8  -8   17.85    1.65
   1   8   8   19.42    1.38
  -1  -8   8   17.05    3.09
  -1  -8   8   19.02    2.48
   1  -8  -9   21.69    1.79
   1   8   9   24.71    1.48
   1   8   9   23.82    2.51
  -1  -8   9   20.40    3.24
  -1  -8   9   26.81    2.92
   1   8   9   21.55    1.66
  -1   8  -9   23.24    1.57
  -1  -8  10   91.87    5.20
   1   8  10   82.44    2.61
   1   8  10   87.88    4.72
   1  -8 -10   84.91    3.39
  -1   8 -10   82.50    2.83
  -1  -8  10   88.84    6.18
   1   8  11   50.40    3.88
  -1   8 -11   46.78    2.13
  -1  -8  11   43.72    4.00
   1  -8 -11   44.59    2.47
   1   8  11   46.77    2.01
  -1  -8  11   43.88    4.50
   1  -8 -12  116.35    3.96
   1   8  12  115.43    5.86
  -1  -8  12  127.22    7.43
  -1  -8  12  120.91    6.57
   1  -8 -13   48.92    2.60
  -1  -8  13   52.21    4.64
  -1  -8  13   53.00    5.15
   1   8  13   52.10    4.17
   1   8  14   70.79    5.00
   1  -8 -14   66.66    3.09
  -1  -8  14   70.35    5.41
   1  -8 -15   61.88    3.00
   1   8  15   64.30    4.94
  -1  -8  15   67.00    5.65
  -1  -8  16   16.23    3.36
   1   8  16   14.17    2.71
   1   8  17   37.92    4.12
  -1  -8  17   42.13    4.70
  -1  -8  18    7.99    2.70
   1   8  18   11.06    2.54
   1  -8 -18   12.02    2.98
   1   8  19   30.15    4.02
   1  -8 -19   32.69    4.67
  -1  -8  19   29.30    4.41
  -1  -8  20   54.45    5.71
   1  -8 -20   55.67    6.43
  -1  -8  20   49.62    4.48
   1   8  20   53.04    5.47
   1   8  21   31.52    4.41
  -1  -8  21   26.75    3.40
   1  -8 -21   19.07    3.85
  -1  -8  21   21.95    4.14
  -1  -8  22   26.11    4.37
   1   8  22   27.10    4.21
   1  -8 -22   20.86    3.75
   1   8  23   25.39    4.22
  -1  -8  23   22.21    4.29
   1   8  24   16.21    3.61
  -1  -8  24    8.84    2.63
  -1  -8  25    8.98    2.79
   1   8  25   14.21    3.44
   1   8  26    8.74    3.24
  -1  -8  26    0.87    2.77
   1  -8 -26   -3.54    4.49
  -1  -8  27   10.70    3.18
   1   8  27   15.78    3.87
   1   8  27   11.14    2.94
   1  -8 -27    2.50    3.97
   1   8  28   12.32    2.96
   1   8  28   18.06    4.13
   1   8  28   24.35    4.22
   1  -8 -28    3.88    3.81
  -1  -8  28   13.48    3.66
   1   8  29   23.14    4.76
   1   8  29   18.01    3.85
   1   8  29   13.21    3.30
   1   8  30   24.76    4.44
   1   8  31   20.09    4.09
  -1   9  30    9.33    3.03
  -1   9  29    8.29    2.91
  -1   9  29    9.17    3.14
  -1   9  29    9.47    2.97
  -1   9  28    2.73    2.00
  -1   9  28    8.51    3.12
  -1   9  28    0.15    1.89
   1  -9  28    6.81    3.09
  -1   9  27   13.60    3.25
   1  -9  27   14.72    3.82
  -1   9  27    9.60    2.96
  -1   9  27   12.31    3.19
  -1   9  26    5.32    2.25
  -1   9  26    9.47    2.89
  -1   9  26    6.50    2.60
   1  -9  26    7.08    2.95
  -1   9  25   18.05    3.84
   1  -9  25    8.85    2.21
  -1   9  25   17.39    3.53
  -1   9  25   11.66    2.92
   1  -9  25   19.31    4.07
   1  -9  24   14.21    2.73
  -1   9  24   28.92    4.26
   1  -9  24   30.98    5.01
  -1   9  24   26.33    4.12
  -1   9  24   27.10    4.28
  -1   9  23    3.25    1.81
  -1   9  23    4.72    2.10
   1  -9  23   -0.34    2.67
   1  -9  23    1.96    2.43
  -1   9  23    2.55    1.70
  -1   9  22   21.85    3.58
   1  -9  22   18.54    3.49
  -1   9  22   25.30    4.13
  -1   9  22   26.75    4.02
   1  -9  22   23.06    4.18
   1  -9  21    1.97    1.75
   1  -9  21    1.33    2.26
  -1   9  21    4.20    2.14
  -1   9  21    3.81    1.93
  -1   9  21    2.25    1.83
   1  -9  21    6.44    2.65
  -1   9  20   23.45    3.85
   1  -9  20   28.42    4.28
  -1   9  20   21.57    3.31
  -1   9  20   23.94    3.62
   1  -9  20   25.05    4.42
  -1   9  19   30.27    3.82
  -1   9  19   23.66    3.90
   1  -9  19   22.79    4.40
  -1   9  19   25.57    3.41
   1  -9  19   30.05    4.35
  -1   9  18   26.80    3.31
   1  -9  18   30.25    4.22
   1  -9  18   25.57    4.29
  -1   9  18   22.70    3.72
  -1   9  18   32.01    3.92
  -1   9  17   45.23    5.02
  -1   9  17   45.85    3.99
   1  -9  17   48.96    5.33
   1  -9  17   49.06    5.26
  -1   9  17   55.22    4.68
   1  -9  16   44.83    4.95
  -1   9  16   45.41    3.73
  -1   9  16   48.93    4.37
  -1   9  16   38.76    4.63
   1  -9  16   49.15    5.12
   1  -9  15   31.95    4.35
   1  -9  15   26.13    3.73
  -1   9  15   25.28    2.72
  -1   9  15   20.84    3.34
  -1   9  15   27.93    3.28
  -1   9  14   39.39    3.19
  -1   9  14   43.68    3.84
  -1   9  14   34.96    4.23
   1  -9  14   40.58    4.65
   1  -9  14   46.03    4.86
   1  -9  13    4.62    1.93
  -1   9  13    3.99    1.83
  -1   9  13    4.49    1.43
   1  -9  13    3.90    1.99
  -1   9  12   72.80    3.82
  -1   9  12   70.60    5.45
   1  -9  12   78.45    5.59
   1  -9  12   74.69    5.83
  -1   9  11   38.92    2.68
   1  -9  11   43.05    4.18
  -1  -9 -11   41.46    3.70
   1  -9  11   35.86    4.15
  -1   9  11   35.28    3.96
  -1   9  10   56.56    1.39
  -1  -9 -10   56.84    4.13
   1  -9  10   62.20    4.57
  -1   9  10   58.15    3.17
  -1   9  10   49.61    4.41
   1  -9  10   62.03    5.08
   1   9 -10   57.97    1.54
  -1   9   9  102.31    3.95
   1  -9   9  100.75    6.26
   1  -9   9  101.11    5.63
  -1   9   9  103.33    6.05
  -1  -9  -9  105.25    2.87
  -1   9   9  108.66    2.27
  -1  -9  -9  103.04    5.39
   1  -9   8   99.96    5.30
  -1  -9  -8  101.31    3.36
  -1  -9  -8   94.86    5.01
   1  -9   8   99.95    6.13
   1   9  -8   90.40    2.63
  -1   9   8   85.54    5.39
  -1   9   8  100.07    3.75
   1  -9   7   75.95    4.43
   1   9  -7   75.60    2.61
  -1  -9  -7   70.66    4.40
  -1   9   7   69.15    4.74
  -1  -9  -7   71.27    3.24
  -1   9   7   72.78    3.07
   1  -9   7   71.07    5.11
  -1   9   6   94.45    5.37
  -1   9   6   98.17    3.38
  -1  -9  -6   99.19    5.07
  -1  -9  -6  107.14    4.22
   1  -9   6   98.37    5.76
   1   9  -6  102.58    3.25
   1  -9   6   95.92    4.82
   1   9  -5   27.78    1.90
  -1  -9  -5   29.95    2.87
   1  -9   5   30.81    3.34
  -1  -9  -5   31.28    2.53
  -1   9   5   30.94    1.86
   1  -9   5   30.05    2.67
  -1  -9  -5   32.61    2.51
  -1   9   5   26.52    2.85
  -1   9   4   76.87    4.49
  -1   9   4   76.18    2.75
   1   9  -4   82.12    3.34
  -1  -9  -4   77.16    3.75
   1  -9   4   77.69    4.01
   1  -9   4   78.45    5.05
  -1  -9  -4   81.40    4.49
  -1  -9  -4   81.75    4.21
  -1   9   3   45.56    2.05
   1  -9   3   50.86    3.94
  -1   9   3   49.11    3.51
   1   9  -3   48.36    2.69
  -1  -9  -3   46.15    2.96
  -1  -9  -3   52.26    3.57
   1  -9   3   47.41    3.15
  -1  -9  -3   50.10    3.55
  -1  -9  -2  103.11    5.21
   1   9  -2  107.05    4.10
   1  -9   2  106.77    4.43
   1  -9   2  118.59    5.68
  -1  -9  -2  107.46    4.46
  -1   9   2  107.87    4.92
  -1   9   2  106.26    3.13
  -1   9   1   89.28    1.72
   1  -9   1   95.02    4.99
  -1   9   1   93.19    4.49
  -1   9   1   90.20    2.84
  -1  -9  -1   85.48    4.13
  -1  -9  -1   91.52    5.13
   1   9  -1   89.89    3.94
   1  -9   1   89.56    3.85
  -1  -9   0   93.92    4.24
  -1  -9   0   98.61    5.46
   1  -9   0   85.92    3.65
   1  -9   0   95.29    4.88
  -1   9   0   90.12    4.20
   1  -9  -1  103.63    3.96
  -1  -9   1  106.20    4.69
   1  -9  -1  104.91    4.93
  -1  -9   1  110.81    6.00
  -1   9  -1  116.92    4.64
  -1  -9   2  106.03    4.80
  -1  -9   2  109.42    6.13
  -1  -9   2  106.83    2.11
   1  -9  -2  106.47    3.93
   1  -9  -2  104.25    4.75
  -1   9  -2  102.41    4.17
   1  -9  -2  113.47    4.97
  -1  -9   3   43.96    3.13
  -1  -9   3   41.03    4.14
   1   9   3   36.86    2.07
   1  -9  -3   37.80    2.39
   1  -9  -3   35.91    2.92
  -1   9  -3   40.52    2.59
   1  -9  -3   40.28    2.93
  -1  -9   4   67.71    4.04
   1  -9  -4   75.16    3.90
   1  -9  -4   73.86    3.16
  -1   9  -4   78.08    3.49
   1   9   4   73.52    2.93
  -1  -9   4   75.28    5.40
   1   9   4   75.90    1.40
   1  -9  -4   70.79    4.07
   1  -9  -5   33.82    2.15
   1  -9  -5   30.27    2.69
   1   9   5   33.50    1.21
  -1   9  -5   31.68    2.26
   1  -9  -5   33.13    2.61
   1   9   5   31.40    2.00
  -1  -9   5   31.16    2.91
  -1  -9   5   34.09    3.88
  -1  -9   6  100.86    6.38
   1  -9  -6   99.06    4.31
   1  -9  -6   96.11    4.84
   1   9   6  101.49    2.54
  -1   9  -6   93.87    3.64
   1   9   6  100.01    3.64
  -1  -9   6   93.46    4.93
   1  -9  -7   63.82    3.44
   1  -9  -7   64.14    4.06
  -1  -9   7   67.66    5.38
   1   9   7   65.17    2.27
   1   9   7   69.47    2.80
  -1  -9   7   66.21    4.27
  -1  -9   8  112.53    6.94
   1   9   8   99.32    3.19
   1   9   8  105.17    3.10
   1  -9  -8  107.20    4.30
  -1  -9   8  105.26    5.38
   1  -9  -8  102.74    5.12
  -1  -9   9  105.56    5.59
  -1  -9   9  106.95    6.89
   1   9   9  104.56    3.15
   1  -9  -9  102.29    4.17
   1  -9  -9   98.49    5.29
   1   9   9   94.40    3.22
   1   9  10   52.18    3.94
  -1  -9  10   56.44    4.35
   1   9  10   52.62    2.61
  -1  -9  10   59.71    5.51
   1   9  10   52.51    2.20
   1  -9 -10   52.14    2.98
  -1   9 -10   54.56    2.45
   1   9  11   36.65    2.39
   1   9  11   39.09    3.54
  -1  -9  11   42.43    4.70
   1  -9 -11   35.11    2.45
  -1  -9  11   38.30    3.83
   1   9  11   39.59    1.93
  -1   9 -11   39.24    2.08
  -1  -9  12   72.75    5.95
  -1  -9  12   66.76    5.04
   1   9  12   68.13    2.49
   1   9  12   60.51    3.28
   1   9  12   69.81    4.68
   1  -9 -12   63.35    3.17
  -1   9 -12   66.56    2.62
   1   9  13    1.86    1.54
  -1  -9  13    2.68    2.07
  -1  -9  13    2.22    2.15
   1  -9 -13    1.91    0.70
   1   9  13    0.77    0.84
  -1  -9  14   46.26    4.58
   1   9  14   50.15    4.25
   1   9  14   34.99    2.96
   1  -9 -14   38.17    2.45
  -1  -9  15   28.05    4.03
   1   9  15   29.34    3.46
   1   9  16   50.18    4.63
  -1  -9  16   56.79    5.54
   1   9  17   49.73    4.78
  -1  -9  17   52.19    5.49
  -1  -9  18   35.77    4.68
   1   9  18   27.44    3.74
   1   9  19   19.64    3.42
  -1  -9  19   18.13    3.47
  -1  -9  20   16.08    3.36
   1   9  20   18.59    3.41
   1   9  21    5.60    2.46
  -1  -9  21    2.19    2.07
  -1  -9  22   15.69    3.48
   1   9  22   19.43    3.48
   1   9  23    3.55    2.26
  -1  -9  23   -1.09    2.95
   1   9  23    5.11    2.02
  -1  -9  24   25.63    4.67
   1   9  24   35.42    4.53
   1   9  24   27.30    4.58
   1   9  25   14.76    3.16
  -1  -9  25   14.89    3.97
   1   9  25   20.76    4.17
   1   9  26    8.36    2.52
   1   9  26   13.09    3.44
   1   9  26   10.21    2.69
  -1  -9  26   10.54    3.68
  -1  -9  27   19.87    4.06
   1   9  27   13.78    3.31
   1   9  27   20.23    4.39
   1   9  27   18.17    3.59
  -1  -9  28   10.13    4.25
   1   9  28    2.58    1.88
   1   9  28    8.16    2.86
   1   9  28   11.54    3.83
  -1  -9  29   20.78    5.07
   1   9  29   19.29    3.95
   1   9  29   14.38    3.98
   1   9  29    6.20    2.50
   1   9  30    4.78    2.42
  -1  10  29   13.29    3.35
  -1  10  29   15.43    3.55
  -1  10  28    7.42    2.43
  -1  10  28   12.62    3.44
  -1  10  28    7.13    2.62
   1 -10  28    7.63    3.23
  -1  10  27    9.30    2.96
  -1  10  27    9.78    3.04
   1 -10  27   13.20    3.71
  -1  10  27    7.87    3.06
  -1  10  26    7.72    2.96
  -1  10  26    4.39    2.58
   1 -10  26    5.89    2.89
  -1  10  26    6.61    2.40
  -1  10  25    3.61    2.10
  -1  10  25    5.92    2.59
  -1  10  25    2.02    1.28
   1 -10  25    4.13    2.78
   1 -10  24    3.15    2.75
  -1  10  24    4.50    2.36
  -1  10  24    7.79    2.95
  -1  10  24    5.34    1.84
  -1  10  23   17.38    3.61
  -1  10  23   17.30    3.52
  -1  10  23   12.50    2.85
   1 -10  23   19.86    4.60
  -1  10  22   25.67    3.66
   1 -10  22   24.35    4.39
  -1  10  22   28.37    4.19
  -1  10  22   28.81    4.54
  -1  10  21   29.95    3.76
   1 -10  21   42.23    5.43
  -1  10  21   36.79    4.92
  -1  10  21   37.78    4.74
   1 -10  21   30.14    4.80
   1 -10  20   33.06    4.73
  -1  10  20   30.34    3.68
  -1  10  20   30.09    4.17
   1 -10  20   23.32    4.37
  -1  10  20   24.16    4.24
   1 -10  19   20.28    3.96
   1 -10  19   26.93    4.40
  -1  10  19   28.20    3.76
  -1  10  19   24.52    3.23
  -1  10  19   21.31    3.82
  -1  10  18   29.34    3.73
   1 -10  18   24.16    4.07
  -1  10  18   23.81    3.06
   1 -10  18   25.00    4.27
  -1  10  18   25.15    4.12
  -1  10  17   12.23    2.15
  -1  10  17   12.95    2.65
  -1  10  17    8.97    2.59
   1 -10  17   14.70    3.20
   1 -10  17   11.01    2.61
  -1  10  16   22.64    3.16
   1 -10  16   16.61    3.21
  -1  10  16   20.40    3.66
   1 -10  16   18.36    3.53
  -1  10  16   21.93    2.64
  -1  10  15   33.14    4.38
   1 -10  15   36.94    4.65
  -1  10  15   34.54    3.02
   1 -10  15   43.50    5.10
  -1  10  15   38.34    3.98
  -1  10  14   45.22    4.12
  -1  10  14   37.94    4.58
  -1  10  14   44.23    3.26
   1 -10  14   47.96    5.22
   1 -10  14   54.22    5.41
  -1 -10 -14   49.28    4.53
  -1  10  13   49.35    3.29
   1 -10  13   49.13    5.03
  -1  10  13   43.41    4.80
  -1 -10 -13   51.67    4.42
   1 -10  13   53.96    4.99
   1 -10  12   82.11    5.85
  -1  10  12   71.69    3.77
  -1 -10 -12   72.05    5.10
  -1  10  12   58.17    5.25
   1 -10  12   69.28    6.03
   1  10 -11   46.11    1.36
  -1  10  11   44.81    4.53
  -1  10  11   46.98    1.28
  -1 -10 -11   46.35    4.07
   1 -10  11   45.85    4.68
  -1  10  11   46.63    2.89
   1 -10  11   48.64    4.54
  -1  10  10   62.61    1.74
  -1 -10 -10   65.94    4.72
   1 -10  10   66.56    4.96
  -1  10  10   63.14    5.13
   1 -10  10   62.13    5.36
  -1  10  10   62.37    3.26
   1 -10   9    8.81    2.25
  -1 -10  -9    9.60    1.12
  -1 -10  -9    7.82    2.02
  -1  10   9    6.03    1.87
   1 -10   9    9.73    2.53
  -1  10   9    9.86    1.34
  -1  10   9    8.16    0.77
  -1  10   8   36.27    3.78
  -1 -10  -8   33.81    3.34
  -1  10   8   32.58    2.23
   1 -10   8   34.68    4.02
  -1 -10  -8   37.44    2.39
   1  10  -8   33.82    1.86
   1 -10   8   32.20    3.18
   1 -10   7   45.41    3.66
  -1  10   7   44.64    2.42
  -1 -10  -7   48.88    2.95
  -1 -10  -7   45.64    3.72
   1  10  -7   45.28    2.28
   1 -10   7   45.35    4.43
  -1  10   7   44.57    4.03
  -1 -10  -6   82.77    4.08
   1 -10   6   84.20    5.69
  -1  10   6   73.37    4.95
  -1  10   6   80.59    3.15
   1  10  -6   79.25    3.17
  -1 -10  -6   76.16    4.74
   1 -10   6   82.61    4.63
  -1 -10  -5  128.30    5.01
   1 -10   5  121.30    5.51
  -1 -10  -5  126.23    5.37
  -1  10   5  128.21    6.19
   1  10  -5  135.19    4.32
   1 -10   5  124.08    6.60
  -1 -10  -5  127.36    5.95
  -1  10   5  125.56    3.73
  -1 -10  -4   96.39    4.50
   1  10  -4   84.96    3.67
   1 -10   4   89.59    4.61
  -1  10   4   85.84    5.02
  -1 -10  -4   97.90    5.09
  -1  10   4   94.25    3.15
  -1 -10  -4   98.69    5.00
   1 -10   4   93.98    5.70
   1 -10   3   62.29    4.56
   1 -10   3   60.05    3.61
  -1  10   3   60.71    2.45
   1  10  -3   63.90    3.32
  -1  10   3   68.98    4.27
  -1 -10  -3   62.30    3.55
  -1 -10  -3   61.15    4.16
  -1 -10  -2   63.71    4.42
   1  10  -2   57.41    3.24
  -1 -10  -2   59.93    3.59
   1 -10   2   60.20    4.44
  -1  10   2   62.38    3.96
  -1  10   2   62.18    2.44
   1 -10   2   56.39    3.45
  -1 -10  -1   64.44    3.76
  -1  10   1   61.55    1.53
  -1  10   1   57.52    3.71
  -1 -10  -1   62.63    4.55
   1 -10   1   64.51    4.50
   1  10  -1   55.96    3.34
   1 -10   1   61.08    3.40
   1 -10   0   40.21    3.50
  -1  10   0   48.31    3.29
  -1 -10   0   38.54    3.88
  -1 -10   0   41.38    3.06
   1  10   0   42.63    2.97
   1 -10   0   36.13    2.65
  -1 -10   1   54.13    4.63
  -1  10  -1   49.62    3.23
   1 -10  -1   51.00    3.76
  -1 -10   1   49.81    3.39
   1 -10  -1   48.50    2.95
   1 -10  -2   54.72    3.01
  -1 -10   2   53.76    3.66
  -1  10  -2   54.77    3.24
   1 -10  -2   56.46    3.94
  -1 -10   2   60.21    4.92
  -1 -10   2   56.00    1.53
  -1 -10   3   70.39    5.33
   1 -10  -3   72.98    3.46
  -1 -10   3   73.08    4.22
   1  10   3   67.96    2.84
  -1  10  -3   74.75    3.74
  -1 -10   3   65.84    1.99
   1 -10  -3   70.68    4.22
   1 -10  -3   74.22    4.31
   1 -10  -4   81.12    4.65
  -1 -10   4   81.36    4.54
   1  10   4   85.67    3.27
  -1  10  -4   77.72    3.74
   1 -10  -4   89.41    4.62
  -1 -10   4   85.61    6.05
   1 -10  -4   86.66    3.71
  -1  10  -5  123.22    4.54
   1 -10  -5  117.73    5.58
  -1 -10   5  119.66    5.59
  -1 -10   5  125.79    7.33
   1 -10  -5  116.71    5.19
   1  10   5  123.42    2.11
   1  10   5  117.89    3.90
   1 -10  -5  124.71    4.35
  -1  10  -6   70.65    3.39
  -1 -10   6   72.72    4.51
   1  10   6   75.06    2.04
   1 -10  -6   71.24    4.43
  -1 -10   6   81.48    6.11
   1  10   6   73.46    3.19
   1 -10  -6   74.90    4.09
  -1 -10   7   39.93    3.55
   1  10   7   39.97    1.73
   1  10   7   41.29    2.35
   1 -10  -7   40.85    3.07
   1 -10  -7   36.15    3.28
  -1 -10   7   40.01    4.57
   1 -10  -8   31.80    3.17
   1  10   8   37.25    2.16
  -1 -10   8   31.67    3.28
  -1 -10   8   37.14    4.51
   1  10   8   31.43    1.74
   1 -10  -8   35.20    2.74
   1  10   9   14.48    1.31
   1 -10  -9   12.75    2.35
  -1 -10   9   12.71    3.11
  -1 -10   9   13.08    2.46
   1  10   9   15.58    1.41
   1 -10  -9   13.05    1.84
  -1 -10  10   72.79    6.18
   1  10  10   71.66    4.65
   1  10  10   58.90    2.72
   1 -10 -10   64.14    4.60
   1 -10 -10   66.14    3.66
  -1  10 -10   64.43    2.88
   1  10  10   64.83    2.59
  -1 -10  10   70.03    4.98
  -1 -10  11   51.69    4.60
   1  10  11   47.43    2.62
   1  10  11   55.69    2.37
  -1 -10  11   56.43    5.56
   1  10  11   55.97    4.38
   1 -10 -11   53.61    4.34
  -1  10 -11   55.49    2.53
   1 -10 -11   53.54    3.20
  -1 -10  12   66.18    5.29
   1  10  12   59.03    4.59
  -1  10 -12   58.69    2.62
  -1 -10  12   72.67    6.27
   1  10  12   58.40    2.42
   1  10  12   61.25    3.11
   1 -10 -12   63.28    3.43
   1  10  13   50.67    2.24
  -1 -10  13   52.95    4.85
   1  10  13   46.60    2.94
   1 -10 -13   47.62    2.99
  -1 -10  13   56.65    5.81
   1  10  13   49.83    4.29
   1  10  14   37.85    3.85
  -1 -10  14   46.73    5.30
  -1 -10  14   43.27    4.66
   1  10  14   41.20    2.98
  -1 -10  15   37.31    4.60
   1  10  15   30.58    2.75
   1  10  15   32.28    3.77
  -1 -10  16   19.24    3.59
   1  10  16   23.21    3.50
   1  10  16   15.66    2.12
   1  10  17    7.97    1.76
   1  10  17    8.66    2.48
  -1 -10  17    7.99    2.71
  -1 -10  18   24.29    4.03
   1  10  18   20.27    2.71
   1  10  18   27.43    3.97
  -1 -10  19   23.62    4.28
   1  10  19   23.72    3.74
   1  10  19   17.96    2.63
   1  10  20   22.84    3.05
   1  10  20   23.88    3.79
  -1 -10  20   26.63    4.74
   1  10  21   40.28    5.05
  -1 -10  21   28.56    4.71
   1  10  21   26.79    3.45
   1  10  22   21.61    3.98
   1  10  22   24.31    3.52
  -1 -10  22   27.77    4.67
  -1 -10  23   18.19    4.27
   1  10  23   18.90    3.27
   1  10  23   22.52    3.98
  -1 -10  24   12.91    3.81
   1  10  24    7.42    2.38
   1  10  24    8.52    2.84
   1  10  24    6.02    2.61
  -1 -10  25   15.32    4.38
   1  10  25   12.02    3.10
   1  10  25    6.73    2.72
   1  10  25    9.73    3.18
   1  10  26    9.34    3.15
  -1 -10  26   17.34    4.72
   1  10  26    9.95    3.19
   1  10  26   10.56    2.82
  -1 -10  27   16.12    4.34
   1  10  27   11.66    3.27
   1  10  27    8.63    3.17
   1  10  28    9.65    3.12
   1  10  28   13.60    3.96
  -1 -10  28   17.98    4.71
   1  10  29    6.83    2.68
  -1  11  28    3.58    2.37
   1 -11  27    1.02    3.15
  -1  11  27   11.30    3.41
  -1  11  27    7.96    3.24
  -1  11  26    7.69    2.77
  -1  11  26    3.05    2.01
  -1  11  26    6.54    2.42
   1 -11  26    2.80    2.83
  -1  11  25   17.22    3.13
   1 -11  25   23.77    4.70
  -1  11  25   25.46    4.63
  -1  11  25   23.47    4.12
   1 -11  24    6.23    2.67
  -1  11  24    7.83    2.25
  -1  11  24   11.93    3.24
  -1  11  24    7.11    2.69
  -1  11  23   11.91    3.17
  -1  11  23    9.80    2.96
  -1  11  23    8.31    2.13
   1 -11  22    4.13    2.66
  -1  11  22   11.54    2.87
  -1  11  22    8.21    2.25
  -1  11  22    5.95    2.44
  -1  11  21    4.08    2.44
   1 -11  21   10.75    3.61
  -1  11  21    7.56    2.46
  -1  11  21    3.85    1.69
   1 -11  20   13.37    3.55
   1 -11  20    5.57    2.55
  -1  11  20   11.94    2.34
  -1  11  20   18.49    3.35
  -1  11  20   13.64    3.23
   1 -11  19   27.48    4.46
   1 -11  19   20.83    4.05
  -1  11  19   23.12    3.10
  -1  11  19   30.11    4.04
  -1  11  19   19.58    3.82
  -1  11  18   16.22    2.50
   1 -11  18   13.54    3.55
  -1  11  18   17.77    3.17
  -1  11  18   12.88    3.33
   1 -11  18   14.75    3.41
  -1  11  17   42.73    4.42
  -1  11  17   38.13    3.41
   1 -11  17   37.04    4.90
   1 -11  17   36.10    5.01
  -1 -11 -17   39.38    4.48
  -1  11  17   33.63    4.76
   1 -11  16   21.53    3.82
  -1 -11 -16   19.76    3.31
  -1  11  16   19.90    2.49
   1 -11  16   23.62    4.17
  -1  11  16   21.52    3.30
  -1  11  16   15.44    3.37
  -1 -11 -15   33.39    4.00
  -1  11  15   25.07    3.96
  -1  11  15   35.54    3.97
   1 -11  15   30.30    4.32
   1 -11  15   33.63    4.65
  -1  11  15   32.90    3.04
  -1 -11 -14   23.20    3.26
   1 -11  14   25.16    3.92
  -1  11  14   25.84    2.56
  -1  11  14   18.23    3.28
   1 -11  14   26.52    4.06
   1 -11  13    4.14    2.19
  -1  11  13    6.68    1.35
   1 -11  13    4.14    2.18
  -1  11  13    5.28    2.14
  -1 -11 -13    6.00    2.22
  -1  11  12   26.50    2.38
  -1  11  12   24.53    3.64
   1 -11  12   28.48    4.22
  -1 -11 -12   26.22    3.38
   1 -11  12   29.43    3.78
   1 -11  11   42.57    4.40
  -1  11  11   31.30    3.99
   1 -11  11   36.20    4.61
  -1 -11 -11   39.31    3.86
  -1  11  11   35.18    2.65
   1 -11  10   23.70    3.89
   1 -11  10   22.26    3.18
  -1  11  10   16.74    2.92
  -1  11  10   23.42    2.09
  -1 -11 -10   22.08    3.09
  -1  11  10   20.21    1.19
  -1  11   9   91.14    6.26
   1  11  -9   91.37    3.02
  -1  11   9   93.11    2.75
   1 -11   9   92.50    6.73
  -1 -11  -9   93.69    3.60
   1 -11   9   92.03    5.65
  -1 -11  -9   96.72    5.73
  -1  11   9   92.78    3.84
  -1 -11  -8   47.71    4.22
  -1 -11  -8   53.88    3.09
   1  11  -8   46.67    2.41
   1 -11   8   53.79    5.12
   1 -11   8   47.70    4.06
  -1  11   8   50.93    2.72
  -1  11   8   43.53    4.38
  -1 -11  -7  104.03    4.57
  -1  11   7   93.48    5.96
  -1  11   7   99.12    3.65
   1 -11   7   91.20    5.35
   1  11  -7   92.71    3.48
   1 -11   7   97.95    6.64
  -1 -11  -7  101.21    5.72
   1  11  -6   32.84    2.26
   1 -11   6   31.10    3.86
  -1 -11  -6   36.84    3.05
  -1 -11  -6   31.00    3.38
   1 -11   6   30.10    3.10
  -1  11   6   33.10    3.53
  -1  11   6   34.99    2.16
  -1 -11  -5   22.46    2.43
  -1 -11  -5   22.78    2.61
  -1  11   5   20.23    2.76
   1  11  -5   21.12    1.96
   1 -11   5   20.79    3.19
   1 -11   5   17.59    2.39
  -1  11   5   22.09    1.64
  -1 -11  -5   21.28    2.74
  -1 -11  -4   25.24    2.90
  -1 -11  -4   23.33    2.39
   1 -11   4   26.37    2.68
   1  11  -4   29.22    2.40
   1 -11   4   28.33    3.48
  -1  11   4   26.04    1.73
  -1  11   4   26.37    2.99
  -1  11   3   56.60    4.25
  -1  11   3   61.07    2.53
   1 -11   3   63.72    5.02
   1  11  -3   57.26    3.35
  -1 -11  -3   61.48    4.53
  -1 -11  -3   59.03    3.69
   1 -11   3   61.45    3.85
  -1 -11  -2   30.18    2.78
  -1 -11  -2   27.43    3.26
   1 -11   2   30.77    3.50
   1 -11   2   27.60    2.67
   1  11  -2   29.48    2.49
  -1  11   2   32.25    3.11
   1 -11   1   94.27    4.49
  -1 -11  -1   97.07    5.99
   1 -11   1  103.10    5.93
  -1  11   1   99.15    2.01
   1  11  -1  103.30    4.76
  -1  11   1  103.98    5.09
  -1 -11  -1   97.66    4.78
  -1  11   0   55.91    3.82
  -1  11   0   60.63    1.69
   1 -11   0   55.79    3.42
  -1 -11   0   60.54    3.83
   1 -11   0   67.67    4.78
   1  11   0   50.24    3.44
  -1 -11   0   63.50    5.05
   1 -11  -1  118.90    6.05
  -1 -11   1  117.40    6.99
   1 -11  -1  113.66    4.67
  -1 -11   1  104.24    5.14
  -1  11  -1  113.89    5.04
   1  11   1  110.08    5.29
  -1 -11   2   26.16    3.72
   1 -11  -2   24.86    2.22
  -1  11  -2   27.83    2.54
   1  11   2   23.18    1.76
   1  11   2   23.83    2.56
   1 -11  -2   26.87    3.01
  -1 -11   2   25.96    2.75
  -1 -11   2   24.69    0.95
   1 -11  -3   56.37    3.24
  -1  11  -3   59.46    3.57
   1  11   3   55.69    2.65
  -1 -11   3   57.18    5.32
  -1 -11   3   53.20    1.74
  -1 -11   3   56.50    3.96
   1 -11  -3   58.59    4.14
   1 -11  -4   27.56    2.24
   1  11   4   26.38    1.87
  -1 -11   4   28.75    2.98
  -1 -11   4   30.58    4.11
   1 -11  -4   24.53    2.78
  -1  11  -4   28.10    2.44
   1 -11  -4   26.37    2.76
  -1 -11   4   25.49    1.42
  -1 -11   5   19.50    2.54
   1  11   5   19.58    1.78
  -1  11  -5   17.48    1.91
   1 -11  -5   18.05    2.65
   1 -11  -5   21.26    2.04
   1 -11  -5   20.23    2.49
  -1 -11   5   22.26    3.79
  -1 -11   6   35.73    4.59
  -1  11  -6   35.14    2.62
   1 -11  -6   33.99    3.60
   1 -11  -6   35.89    3.19
   1  11   6   39.19    1.35
  -1 -11   6   36.12    3.39
   1  11   7   90.16    3.61
   1 -11  -7   87.89    5.30
   1  11   7   88.91    2.39
  -1  11  -7   91.98    3.99
  -1 -11   7   98.83    7.14
   1 -11  -7   86.97    4.66
  -1 -11   7   93.14    5.46
   1  11   8   62.15    2.32
  -1 -11   8   64.07    5.93
  -1 -11   8   64.68    4.73
   1 -11  -8   57.00    4.38
   1  11   8   58.92    2.86
   1 -11  -8   64.63    4.02
   1  11   9   86.71    2.98
  -1 -11   9   94.54    7.30
   1  11   9   93.38    3.45
   1 -11  -9   86.75    5.40
  -1 -11   9   90.51    5.64
   1 -11  -9   91.78    4.64
   1 -11 -10   34.33    2.86
   1  11  10   33.86    2.03
  -1 -11  10   37.66    5.03
  -1 -11  10   35.69    3.94
   1  11  10   34.79    2.02
   1 -11 -10   36.16    3.70
   1  11  11   40.89    2.36
  -1 -11  11   50.58    4.62
  -1 -11  11   46.01    5.16
   1  11  11   45.43    2.23
   1  11  11   48.86    4.26
   1 -11 -11   42.60    4.11
   1 -11 -11   43.82    3.09
  -1  11 -11   46.51    2.57
   1  11  12   32.11    1.90
   1 -11 -12   27.21    3.32
   1 -11 -12   28.31    2.54
   1  11  12   27.01    2.08
  -1 -11  12   40.40    5.14
  -1 -11  12   32.17    3.77
   1  11  12   29.26    3.46
  -1  11 -12   30.35    1.98
   1  11  13    9.78    1.36
   1  11  13    9.54    1.12
   1  11  13    9.83    2.33
   1 -11 -13    6.98    2.15
  -1 -11  13   15.55    3.55
  -1 -11  13    7.98    2.79
   1  11  14   20.78    2.09
   1  11  14   22.96    3.31
   1 -11 -14   17.82    3.01
  -1 -11  14   20.06    3.41
  -1 -11  14   27.02    4.43
   1  11  15   28.51    3.80
  -1 -11  15   30.37    4.18
   1  11  15   24.09    2.36
   1  11  16   19.67    3.27
  -1 -11  16   27.62    4.22
   1  11  16   20.12    2.32
  -1 -11  17   44.07    5.30
   1  11  17   36.27    3.22
   1  11  18   15.50    2.39
  -1 -11  18   18.77    3.79
   1  11  18   17.09    3.22
   1  11  19   18.22    2.66
   1  11  19   21.50    3.62
  -1 -11  19   21.76    4.37
  -1 -11  20    8.95    2.97
   1  11  20    8.57    1.89
   1  11  20   12.78    3.02
   1  11  21    2.24    1.30
   1  11  21    1.42    1.87
   1  11  22    5.61    2.63
  -1 -11  22    8.09    3.23
   1  11  23    9.36    2.71
   1  11  23   12.47    3.28
  -1 -11  23   14.06    3.94
   1  11  24   11.40    3.34
   1  11  24    9.45    2.89
  -1 -11  24    4.79    3.22
   1  11  25   13.38    3.34
  -1 -11  25   26.38    5.43
   1  11  25   23.76    4.28
   1  11  26    5.78    2.85
  -1 -11  26    7.66    3.22
   1  11  26    5.99    2.75
   1  11  27   11.00    3.34
   1  11  27    9.37    3.21
  -1 -11  27   10.74    3.95
   1  11  28    1.11    2.27
  -1  12  27    3.44    2.41
  -1  12  26    9.56    3.09
  -1  12  26    7.33    2.83
   1 -12  26   10.26    3.49
   1 -12  25   -1.58    3.04
  -1  12  25   -1.35    2.65
  -1  12  25    0.12    2.04
  -1  12  24    9.64    3.27
   1 -12  24    3.67    2.57
  -1  12  24    9.63    2.96
   1 -12  23   14.64    3.87
  -1 -12 -23   14.32    3.72
  -1  12  23   18.07    3.76
  -1  12  23   15.69    3.71
  -1  12  22    7.14    2.69
   1 -12  22    3.34    2.78
  -1 -12 -22    1.95    2.76
  -1  12  22    7.15    3.29
  -1  12  21   32.74    4.47
  -1  12  21   28.87    4.74
   1 -12  21   22.89    4.30
  -1 -12 -21   27.01    4.75
   1 -12  21   37.83    5.49
  -1  12  21   29.28    3.53
   1 -12  20   19.50    4.19
  -1  12  20   16.51    2.75
  -1  12  20   13.35    3.51
  -1  12  20   16.14    3.35
   1 -12  20   10.85    3.00
  -1 -12 -20   10.59    3.43
  -1  12  19   29.45    3.32
  -1  12  19   30.68    4.17
  -1  12  19   22.28    4.17
   1 -12  19   26.16    4.70
   1 -12  19   32.97    5.10
  -1 -12 -19   33.00    4.60
  -1  12  18   17.28    2.46
  -1 -12 -18   13.76    3.07
  -1  12  18   18.18    3.16
   1 -12  18   15.60    3.53
   1 -12  18   22.50    4.25
  -1  12  18   15.30    3.42
   1 -12  17    9.25    3.16
  -1  12  17    6.46    2.22
  -1  12  17    9.53    1.97
  -1  12  17    6.44    2.59
  -1 -12 -17    6.31    2.43
   1 -12  17    5.32    2.82
  -1  12  16   35.11    4.20
  -1  12  16   29.25    4.54
   1 -12  16   30.00    4.60
  -1  12  16   29.25    2.80
   1 -12  16   30.53    4.78
  -1 -12 -16   30.58    4.17
  -1  12  15   17.82    2.14
   1 -12  15   25.05    4.43
  -1  12  15   23.39    3.41
   1 -12  15   24.45    4.04
  -1  12  15   17.59    3.59
  -1 -12 -15   21.14    3.48
   1 -12  14   33.78    4.52
   1 -12  14   27.10    4.27
  -1  12  14   21.95    3.87
  -1  12  14   27.64    2.51
  -1 -12 -14   26.22    3.68
  -1 -12 -13   63.03    5.21
   1 -12  13   66.43    5.83
   1 -12  13   54.70    5.91
  -1  12  13   53.70    3.35
  -1  12  13   54.02    5.77
   1 -12  12   29.41    4.53
  -1 -12 -12   26.08    3.60
   1 -12  12   30.24    4.02
  -1  12  12   20.39    3.61
  -1  12  12   26.34    2.35
  -1 -12 -11   59.68    5.09
   1 -12  11   59.78    5.88
  -1  12  11   63.10    3.42
  -1  12  11   55.56    5.43
   1 -12  11   63.94    5.33
   1 -12  10   46.26    4.43
  -1 -12 -10   51.90    4.69
  -1  12  10   49.24    5.00
   1 -12  10   55.76    5.69
  -1  12  10   50.41    2.97
  -1  12   9   23.99    2.06
  -1  12   9   23.68    3.58
  -1 -12  -9   27.24    3.46
   1 -12   9   24.54    3.94
   1  12  -9   21.30    1.69
  -1  12   9   22.12    1.50
   1 -12   9   23.38    3.09
  -1 -12  -9   25.95    2.15
  -1 -12  -8   48.97    3.20
   1 -12   8   44.87    4.05
   1  12  -8   45.94    2.52
  -1  12   8   48.11    4.79
   1 -12   8   46.98    5.08
  -1  12   8   46.28    2.70
  -1 -12  -8   44.87    4.17
  -1  12   7   28.90    2.06
   1  12  -7   27.77    2.10
   1 -12   7   26.89    3.17
  -1  12   7   28.88    3.77
  -1 -12  -7   22.99    3.25
  -1 -12  -7   28.29    2.78
   1 -12   7   23.86    3.75
   1 -12   6   34.52    4.22
  -1  12   6   36.27    2.18
  -1 -12  -6   37.63    3.27
   1  12  -6   29.42    2.26
  -1 -12  -6   34.02    3.60
   1 -12   6   33.55    3.36
  -1  12   6   32.83    3.76
   1  12  -5  105.02    4.31
   1 -12   5   95.03    5.29
  -1 -12  -5  102.96    4.96
  -1  12   5   99.79    5.97
  -1  12   5   97.60    3.42
   1 -12   5  102.32    6.77
  -1 -12  -5  103.22    5.58
  -1 -12  -4   23.00    2.53
   1 -12   4   22.93    3.45
  -1  12   4   23.02    1.67
   1  12  -4   17.40    2.06
  -1  12   4   16.02    2.74
   1 -12   4   22.04    2.67
  -1 -12  -4   24.53    3.03
  -1 -12  -3   73.46    4.29
  -1  12   3   80.49    5.06
   1 -12   3   72.34    4.34
   1  12  -3   74.90    4.08
   1 -12   3   76.17    5.74
  -1 -12  -3   70.11    5.11
  -1 -12  -2   57.78    4.77
  -1  12   2   54.32    4.16
   1  12  -2   52.08    3.51
  -1 -12  -2   53.96    3.79
   1 -12   2   51.61    3.69
   1 -12   2   55.95    4.84
   1  12  -1   23.68    2.56
  -1 -12  -1   28.91    3.77
  -1 -12  -1   29.92    2.97
   1 -12   1   29.36    3.66
   1 -12   1   26.81    2.59
  -1  12   1   29.67    3.25
   1  12   0   17.01    2.28
   1 -12   0   15.21    2.75
  -1 -12   0   16.15    2.21
  -1 -12   0   17.70    3.07
  -1  12   0   15.16    0.89
  -1  12   0   19.22    2.64
   1 -12   0   14.14    1.84
  -1  12  -1   21.20    2.43
   1 -12  -1   26.71    2.50
  -1 -12   1   22.60    2.66
   1 -12  -1   24.08    3.20
   1  12   1   22.09    2.62
  -1 -12   1   24.88    3.70
  -1 -12   2   55.39    4.06
   1  12   2   55.78    4.04
   1  12   2   55.16    2.72
   1 -12  -2   61.52    4.70
   1 -12  -2   55.14    3.43
  -1  12  -2   56.80    3.66
  -1 -12   2   65.84    5.77
  -1 -12   3   70.96    4.64
  -1 -12   3   72.60    6.22
   1  12   3   73.38    3.17
   1 -12  -3   74.71    3.92
   1 -12  -3   74.50    4.98
   1  12   3   75.23    4.96
  -1  12  -3   78.75    4.23
   1  12   4   17.55    2.50
   1 -12  -4   25.47    3.03
   1 -12  -4   24.08    2.29
  -1  12  -4   18.84    2.18
   1 -12  -4   22.39    2.88
  -1 -12   4   26.38    4.18
  -1 -12   4   19.65    2.67
   1  12   4   20.71    1.76
  -1  12  -5  101.66    4.62
   1  12   5  101.23    3.82
  -1 -12   5  115.18    7.80
   1 -12  -5   99.16    5.70
   1 -12  -5  106.38    4.64
  -1 -12   5  103.76    5.65
   1 -12  -5  104.06    5.69
  -1  12  -6   27.96    2.52
  -1 -12   6   34.87    4.53
   1 -12  -6   32.37    3.27
  -1 -12   6   29.96    3.34
   1 -12  -6   33.45    2.62
   1 -12  -6   29.51    3.36
  -1 -12   7   28.15    3.36
  -1  12  -7   29.59    2.55
   1 -12  -7   27.76    3.00
  -1 -12   7   34.50    4.74
   1 -12  -7   32.59    3.56
   1  12   7   32.13    1.34
   1  12   7   27.43    2.12
   1 -12  -8   46.48    4.14
  -1 -12   8   47.95    4.34
   1 -12  -8   46.00    3.58
  -1 -12   8   49.35    5.53
   1  12   8   49.20    1.93
   1  12   8   50.69    2.82
  -1 -12   9   28.31    4.68
   1  12   9   27.96    1.65
  -1 -12   9   27.03    3.50
   1  12   9   25.27    1.96
   1 -12  -9   24.62    3.48
   1 -12  -9   27.98    2.87
   1 -12 -10   53.75    3.78
   1 -12 -10   49.70    4.38
   1  12  10   51.60    2.41
   1  12  10   52.07    2.65
  -1 -12  10   65.05    6.48
  -1 -12  10   57.52    4.83
  -1 -12  11   56.22    5.03
   1  12  11   55.55    2.64
   1 -12 -11   53.30    4.68
  -1 -12  11   70.79    6.68
   1  12  11   60.61    2.73
   1 -12 -11   55.99    3.72
  -1  12 -11   56.89    2.96
   1  12  11   62.70    4.89
  -1 -12  12   35.82    5.16
   1 -12 -12   33.02    3.88
   1  12  12   29.53    3.59
   1  12  12   32.31    2.19
   1  12  12   29.80    1.91
  -1 -12  12   32.33    3.98
   1  12  13   48.41    2.76
   1 -12 -13   52.35    4.80
   1  12  13   59.04    5.03
  -1 -12  13   54.67    5.13
  -1 -12  13   61.62    6.30
  -1 -12  14   32.29    4.30
  -1 -12  14   37.85    5.34
   1 -12 -14   26.26    3.73
   1  12  14   26.68    2.21
   1  12  14   25.98    3.51
  -1 -12  15   17.11    3.47
   1  12  15   19.58    3.26
   1 -12 -15   13.28    2.88
  -1 -12  16   32.40    4.73
   1 -12 -16   33.64    4.37
   1  12  16   32.09    4.22
   1 -12 -17    7.38    2.60
   1  12  17    8.87    2.64
  -1 -12  17    9.87    3.31
   1  12  18   19.37    3.59
  -1 -12  18   16.93    3.63
  -1 -12  19   19.69    4.22
   1  12  19   23.58    3.92
   1  12  20   12.84    3.41
  -1 -12  20   12.49    3.66
   1  12  20   12.40    3.19
   1  12  21   26.50    4.63
   1  12  21   26.12    4.47
  -1 -12  21   28.74    5.21
   1  12  22    8.35    2.67
   1  12  22    2.17    2.30
  -1 -12  22   10.56    3.22
   1  12  23   19.98    4.30
  -1 -12  23   17.87    4.17
   1  12  23   15.10    3.58
   1  12  24    2.21    1.79
   1  12  24    9.64    3.20
  -1 -12  24   11.29    3.74
   1  12  25   -0.39    2.29
  -1 -12  25    0.34    2.24
   1  12  25    1.20    2.24
   1  12  26    9.22    3.22
  -1 -12  26    8.44    3.27
   1  12  26    4.16    2.76
   1  12  27    2.03    2.30
  -1  13  26    3.53    2.59
  -1  13  25   12.99    3.87
  -1  13  25   14.12    3.50
  -1 -13 -25    6.28    3.35
   1 -13  25   17.37    4.81
  -1  13  24    5.71    3.34
   1 -13  24    3.93    3.19
  -1  13  24    0.89    1.68
  -1 -13 -24   -4.06    4.16
  -1  13  23    6.29    2.97
  -1  13  23    4.51    2.35
  -1 -13 -23    7.51    3.23
   1 -13  23    3.82    2.75
  -1  13  22   15.02    3.88
  -1  13  22   12.26    3.23
   1 -13  22    6.89    3.30
  -1 -13 -22    9.99    3.24
   1 -13  21   10.45    3.69
  -1  13  21    3.15    2.87
  -1  13  21    2.87    2.20
  -1 -13 -21    3.83    2.25
   1 -13  21    4.42    2.73
  -1  13  20    7.32    2.38
  -1 -13 -20   11.38    3.54
   1 -13  20   11.06    3.54
   1 -13  20   12.27    3.78
  -1  13  20    8.98    3.41
  -1 -13 -19   16.62    3.48
  -1  13  19   16.99    4.01
   1 -13  19   21.98    4.32
   1 -13  19   13.00    3.39
  -1  13  19   15.78    3.26
   1 -13  18    5.60    2.93
  -1  13  18    7.88    2.49
  -1 -13 -18    2.14    1.85
  -1  13  18    3.27    2.83
   1 -13  18    8.39    3.14
  -1  13  17   47.98    5.11
  -1 -13 -17   43.71    5.15
   1 -13  17   39.41    5.39
  -1  13  17   38.44    5.37
   1 -13  17   36.61    5.27
  -1 -13 -16   19.23    3.71
   1 -13  16   22.50    4.32
  -1  13  16   22.95    3.62
  -1  13  16   18.53    4.09
   1 -13  16   24.76    4.34
  -1  13  15   25.16    4.39
   1 -13  15   30.12    4.73
  -1  13  15   26.09    2.49
  -1 -13 -15   29.50    4.05
   1 -13  15   28.15    4.25
  -1  13  15   37.14    4.26
   1 -13  14   25.01    4.40
  -1  13  14   21.63    2.26
   1 -13  14   26.74    4.11
  -1 -13 -14   22.87    3.69
  -1  13  14   21.07    4.16
  -1  13  13    4.92    1.37
   1 -13  13    3.67    2.16
   1 -13  13   -1.32    2.49
  -1 -13 -13    2.48    1.90
  -1  13  13    1.99    2.03
   1 -13  12   15.35    3.52
  -1 -13 -12   16.74    3.12
  -1  13  12   15.50    1.82
  -1  13  12   14.56    3.22
   1 -13  12   16.95    3.25
  -1 -13 -11   27.33    3.67
   1 -13  11   26.45    3.59
   1 -13  11   32.11    4.78
  -1  13  11   25.89    2.22
  -1  13  11   24.28    4.00
   1 -13  10    6.60    2.15
  -1 -13 -10    8.58    2.56
  -1  13  10    8.47    1.48
   1 -13  10   10.37    3.44
  -1  13  10    7.60    2.70
  -1 -13  -9   75.90    5.66
  -1  13   9   73.14    2.87
  -1  13   9   75.04    3.50
   1  13  -9   74.26    3.23
   1 -13   9   74.67    6.62
   1 -13   9   71.38    5.32
  -1  13   9   69.50    5.96
  -1  13   8   10.78    1.45
  -1 -13  -8    8.31    2.43
  -1 -13  -8   10.08    1.77
  -1  13   8    8.33    2.76
   1 -13   8   10.71    3.05
   1 -13   8    8.83    2.41
   1  13  -8    9.29    1.44
  -1  13   7   85.75    3.47
  -1 -13  -7   83.87    4.84
  -1 -13  -7   80.75    5.70
   1 -13   7   85.31    6.77
  -1  13   7   81.47    6.03
   1  13  -7   80.16    3.73
   1 -13   7   82.50    5.39
   1  13  -6   18.39    1.92
  -1 -13  -6   20.25    2.71
   1 -13   6   18.34    3.52
  -1  13   6   19.06    1.63
   1 -13   6   18.94    2.75
  -1  13   6   19.85    3.31
  -1 -13  -5   12.12    2.20
  -1  13   5   11.59    1.27
   1 -13   5   10.48    2.28
  -1 -13  -5   11.69    2.36
   1  13  -5   13.79    1.89
   1 -13   5   11.98    3.20
  -1  13   5    9.90    2.53
  -1  13   4   39.72    4.00
   1  13  -4   43.21    3.16
  -1 -13  -4   44.19    4.22
   1 -13   4   42.81    4.67
  -1 -13  -4   40.50    3.49
   1 -13   4   43.73    3.70
   1  13  -3   13.36    2.01
  -1  13   3   15.73    2.84
   1 -13   3   11.34    2.95
  -1 -13  -3   13.80    2.74
  -1 -13  -3   13.90    2.19
   1 -13   3   12.56    2.20
   1 -13   2   32.54    4.14
   1  13  -2   24.92    2.64
   1 -13   2   24.51    2.72
  -1 -13  -2   27.14    3.66
  -1  13   2   23.77    3.12
  -1 -13  -2   27.56    3.01
   1 -13   1   73.61    4.37
   1 -13   1   85.13    6.07
  -1 -13  -1   77.67    4.62
   1  13  -1   81.19    4.73
  -1 -13  -1   84.68    6.24
  -1  13   1   82.06    5.10
   1 -13   0   40.70    4.28
  -1 -13   0   31.90    3.21
  -1  13   0   35.46    3.32
  -1  13   0   32.75    1.30
  -1 -13   0   38.52    4.56
   1 -13   0   36.55    3.06
   1  13   0   30.58    3.04
  -1 -13   1   84.07    6.74
   1 -13  -1   83.06    5.81
   1 -13  -1   79.58    4.32
  -1  13  -1   79.30    4.62
  -1 -13   1   72.26    4.62
   1  13   1   78.84    4.94
  -1  13  -1   76.72    2.15
  -1 -13   2   30.33    4.44
   1  13   2   28.90    2.05
   1  13   2   25.48    2.96
  -1  13  -2   25.83    2.75
   1 -13  -2   33.74    3.95
  -1 -13   2   29.01    3.15
   1 -13  -2   29.51    2.66
   1 -13  -3    8.22    1.57
  -1 -13   3   10.01    2.04
   1  13   3    6.65    1.71
   1  13   3    8.89    1.24
  -1  13  -3    9.82    1.92
  -1 -13   3   11.33    3.19
   1 -13  -3    9.03    2.23
   1  13   4   30.51    2.17
   1  13   4   27.97    3.15
   1 -13  -4   29.86    3.50
   1 -13  -4   29.82    2.61
  -1  13  -4   27.14    2.77
  -1 -13   4   31.94    4.47
  -1 -13   4   29.78    3.25
  -1  13  -5   11.98    1.88
   1 -13  -5   14.52    1.94
   1 -13  -5   14.68    2.64
  -1 -13   5   10.11    2.13
   1  13   5   11.57    1.57
   1 -13  -5   14.03    2.57
  -1 -13   5   11.69    3.20
   1  13   5    8.33    1.64
   1 -13  -6   23.65    3.21
   1 -13  -6   23.29    2.90
  -1  13  -6   23.31    2.40
   1 -13  -6   24.00    2.45
  -1 -13   6   19.19    3.98
   1  13   6   20.77    2.91
  -1 -13   6   26.17    3.26
  -1 -13   7   76.44    6.95
  -1 -13   7   71.86    5.20
   1 -13  -7   81.91    5.68
   1  13   7   69.77    3.55
  -1  13  -7   70.29    3.90
   1 -13  -7   72.43    4.95
   1  13   7   64.74    5.47
   1  13   8    8.17    1.38
   1 -13  -8    8.57    2.59
  -1 -13   8    9.26    3.53
   1  13   8    5.78    1.98
   1 -13  -8   10.81    2.18
  -1 -13   8   10.68    2.47
   1  13   9   64.30    3.23
  -1 -13   9   63.44    5.06
  -1 -13   9   64.53    6.56
   1 -13  -9   59.80    4.39
   1 -13  -9   63.88    5.22
  -1 -13  10   14.14    3.04
   1 -13 -10   10.55    1.92
  -1 -13  10   13.70    3.53
   1 -13 -10    9.66    2.52
   1  13  10    9.39    1.35
  -1 -13  11   49.45    6.06
   1  13  11   42.81    4.17
  -1 -13  11   40.20    4.46
   1  13  11   38.59    2.32
   1 -13 -11   40.86    4.31
   1  13  12   18.14    2.97
  -1 -13  12   18.13    3.41
  -1 -13  12   25.15    4.61
   1 -13 -12   18.80    3.12
  -1 -13  13    3.60    2.32
   1  13  13    0.70    1.36
   1 -13 -13    4.20    2.26
  -1 -13  13    4.90    3.22
  -1 -13  14   26.91    4.16
  -1 -13  14   30.69    4.95
   1 -13 -14   24.28    3.89
   1  13  14   25.78    3.61
  -1 -13  15   34.81    4.75
   1 -13 -15   31.94    4.29
   1  13  15   36.41    4.39
   1  13  16   12.91    3.24
   1 -13 -16   20.01    3.71
  -1 -13  16   24.92    4.25
   1  13  16   19.11    3.33
   1  13  17   40.04    4.91
   1 -13 -17   35.98    4.73
  -1 -13  17   41.89    5.32
   1  13  17   36.08    5.23
   1  13  18    3.14    2.27
   1  13  18    4.39    2.04
  -1 -13  18    7.81    3.04
   1 -13 -18    5.99    2.30
  -1 -13  19   17.44    3.91
   1  13  19   17.00    3.95
   1  13  19   19.15    3.57
   1 -13 -19   18.16    3.71
   1 -13 -20    7.42    3.12
   1  13  20    4.43    2.20
   1  13  20   10.67    2.86
  -1 -13  20    9.94    3.56
   1  13  21    5.14    3.08
   1 -13 -21    3.82    2.19
   1  13  21    3.30    2.33
  -1 -13  21    3.28    2.53
  -1 -13  22   11.94    3.94
   1  13  22   12.28    3.33
   1 -13 -22   17.03    4.73
   1  13  22   13.22    3.69
   1  13  23    1.39    2.20
   1  13  23    6.77    2.99
  -1 -13  23    9.20    3.59
   1 -13 -23    4.33    3.37
   1  13  24    2.33    2.53
   1  13  24    0.08    1.93
  -1 -13  24   -1.33    2.49
   1  13  25   11.42    3.66
   1  13  25   13.88    3.81
  -1 -13  25   14.19    4.24
  -1 -14 -24    8.06    3.58
   1 -14  24    4.23    3.52
  -1  14  24    8.80    3.13
  -1  14  24    6.24    3.12
  -1  14  23   16.18    4.19
  -1  14  23    8.15    2.81
   1 -14  23    9.44    3.78
  -1 -14 -23   14.09    3.99
  -1 -14 -22    2.59    2.97
  -1  14  22    2.29    1.84
  -1  14  22   -2.67    3.00
   1 -14  22    0.59    3.12
  -1  14  21   17.25    4.07
  -1  14  21   23.13    4.01
  -1 -14 -21   23.22    4.66
   1 -14  21   19.03    4.32
   1 -14  21   28.18    5.00
  -1  14  20    0.23    2.16
  -1 -14 -20    4.13    2.95
  -1  14  20    6.27    2.56
   1 -14  20    5.36    3.09
   1 -14  20    7.81    3.56
  -1  14  19   16.41    3.99
   1 -14  19   18.43    4.51
  -1 -14 -19   16.24    3.79
   1 -14  19   13.79    3.80
  -1  14  19   18.68    3.61
  -1  14  18   12.67    3.96
   1 -14  18   12.13    3.85
  -1  14  18   15.57    3.28
   1 -14  18   10.08    3.32
  -1 -14 -18   11.44    3.09
  -1  14  17   -1.44    2.26
  -1 -14 -17   -0.10    1.91
   1 -14  17    1.30    2.23
  -1  14  17    2.22    1.96
   1 -14  17    4.11    2.89
  -1  14  16    8.13    2.58
   1 -14  16    6.75    2.78
   1 -14  16   11.71    3.49
  -1  14  16    4.52    2.31
  -1 -14 -16   10.49    3.09
   1 -14  15   26.82    4.86
  -1 -14 -15   30.92    4.32
  -1  14  15   33.82    4.32
   1 -14  15   29.92    4.45
  -1  14  15   23.97    4.58
  -1 -14 -14    8.78    2.96
   1 -14  14   13.58    3.99
  -1  14  14    8.33    3.32
   1 -14  14   10.49    2.82
   1 -14  13   49.41    6.01
  -1  14  13   43.40    5.52
  -1 -14 -13   53.31    5.27
   1 -14  13   47.26    5.10
  -1 -14 -12    3.95    2.23
   1 -14  12    1.67    2.09
  -1  14  12    2.31    2.62
   1 -14  12    4.72    2.31
  -1  14  11   28.32    4.37
   1 -14  11   29.21    4.72
  -1 -14 -11   29.21    3.96
   1 -14  11   28.16    3.76
   1 -14  10    9.70    3.11
  -1 -14 -10   11.99    2.94
   1 -14  10   11.08    2.61
  -1  14  10   11.51    3.16
  -1  14   9    5.21    2.57
   1 -14   9    4.60    1.90
  -1 -14  -9    7.98    2.66
   1 -14   9    7.03    3.06
   1  14  -8   28.36    2.33
   1 -14   8   25.30    4.26
   1 -14   8   28.48    3.56
  -1  14   8   29.20    4.19
  -1 -14  -8   32.76    4.20
  -1 -14  -7   33.63    3.31
   1  14  -7   29.82    2.51
   1 -14   7   33.75    3.79
   1 -14   7   28.78    4.50
  -1  14   7   28.35    3.95
   1 -14   6   10.97    3.21
   1  14  -6    8.63    1.42
  -1  14   6   11.53    2.73
  -1 -14  -6   12.75    2.34
   1 -14   6   11.33    2.26
   1  14  -5   47.05    3.27
   1 -14   5   47.62    5.28
  -1 -14  -5   49.32    4.37
   1 -14   5   48.70    4.12
  -1 -14  -5   46.66    3.77
  -1  14   5   47.42    4.64
   1 -14   4   10.31    2.15
   1  14  -4   10.80    2.00
  -1 -14  -4   10.10    2.46
  -1  14   4    7.74    2.38
   1 -14   4   10.11    3.15
  -1 -14  -4   10.78    2.15
  -1 -14  -3   70.64    4.61
   1  14  -3   68.83    4.31
  -1 -14  -3   71.41    5.70
   1 -14   3   72.32    6.17
   1 -14   3   72.33    4.84
  -1  14   3   72.41    5.30
  -1 -14  -2   24.33    2.82
  -1  14   2   27.71    3.44
  -1 -14  -2   28.54    4.00
   1 -14   2   27.65    4.06
   1  14  -2   24.31    2.89
   1 -14   2   22.07    2.76
  -1 -14  -1   19.84    3.66
   1  14  -1   15.55    2.42
   1 -14   1   14.36    2.25
  -1 -14  -1   16.22    2.46
  -1  14   1   21.39    3.06
   1 -14   1   16.30    3.14
  -1 -14   0   49.40    3.98
  -1  14   0   46.25    3.74
   1 -14   0   45.81    3.54
   1 -14   0   53.99    5.17
   1  14   0   43.69    3.79
  -1 -14   0   48.83    5.19
  -1 -14   1   19.66    3.82
  -1 -14   1   16.39    2.48
   1 -14  -1   20.32    2.48
  -1  14  -1   18.77    2.58
   1  14   1   18.66    1.70
   1  14   1   18.75    2.55
   1 -14  -1   17.93    3.49
  -1  14  -2   20.83    2.59
   1  14   2   21.16    2.84
  -1 -14   2   26.48    4.51
   1 -14  -2   20.94    2.43
  -1 -14   2   21.35    2.90
   1  14   2   20.29    1.79
   1 -14  -2   27.06    3.85
   1 -14  -3   65.52    4.00
   1 -14  -3   68.55    5.48
  -1  14  -3   69.07    4.38
   1  14   3   64.68    3.11
  -1 -14   3   59.58    4.66
  -1 -14   3   69.92    6.51
   1  14   3   65.03    4.96
   1 -14  -4   11.53    2.75
   1 -14  -4    9.35    1.74
   1  14   4    8.79    2.01
  -1 -14   4   13.56    3.59
   1  14   4    6.83    1.21
  -1  14  -4    9.14    1.81
  -1 -14   4    9.81    2.12
   1  14   5   39.87    4.14
  -1 -14   5   44.92    5.55
  -1  14  -5   47.39    3.58
  -1 -14   5   38.42    3.91
   1 -14  -5   40.42    3.17
   1 -14  -5   37.48    4.06
  -1  14  -6    8.85    1.76
  -1 -14   6   14.79    3.77
  -1 -14   6   11.11    2.56
   1 -14  -6   14.56    2.05
   1 -14  -6    8.26    2.27
   1 -14  -6   13.40    2.74
   1  14   6    8.25    2.10
   1 -14  -7   27.34    3.37
  -1  14  -7   31.90    2.87
   1  14   7   27.55    3.65
  -1 -14   7   32.19    3.75
  -1 -14   7   33.72    4.94
   1 -14  -7   31.60    4.01
   1  14   7   28.89    2.45
   1  14   8   31.40    2.43
   1 -14  -8   28.34    3.31
  -1 -14   8   29.78    4.70
  -1 -14   8   27.50    3.61
   1 -14  -8   32.27    3.86
   1  14   8   23.57    3.35
   1 -14  -9    5.08    1.80
   1  14   9    1.81    2.17
   1 -14  -9    8.03    2.41
   1  14   9    6.64    1.36
  -1 -14   9    6.90    2.49
  -1 -14   9    7.79    3.45
   1  14  10   15.71    1.73
  -1 -14  10   16.37    4.06
   1  14  10   10.08    2.52
  -1 -14  10   14.54    2.92
   1 -14 -10   15.03    3.03
   1  14  11   16.94    3.21
  -1 -14  11   26.23    4.89
   1 -14 -11   26.01    3.70
  -1 -14  11   22.20    3.48
   1  14  12    4.47    1.93
   1 -14 -12    5.29    2.49
  -1 -14  12    6.53    3.36
   1  14  12   -1.38    3.06
  -1 -14  12    5.03    2.44
   1 -14 -13   49.12    5.10
   1  14  13   51.73    5.03
   1  14  13   40.11    5.20
  -1 -14  13   53.00    5.46
  -1 -14  13   55.65    6.61
   1 -14 -14    9.66    2.97
  -1 -14  14   10.60    3.03
   1  14  14   10.25    2.78
   1  14  14    3.38    3.15
  -1 -14  15   30.22    4.50
   1  14  15   25.80    4.66
   1  14  15   30.97    4.13
   1 -14 -15   28.75    4.16
   1  14  16    7.23    2.86
   1  14  16   11.24    2.95
  -1 -14  16   12.77    3.49
   1 -14 -16    9.29    2.54
   1  14  17   -3.65    3.62
   1  14  17    1.29    1.85
   1 -14 -17   -0.37    2.03
  -1 -14  17    3.40    2.61
   1  14  18   12.99    3.15
   1  14  18    7.62    2.90
  -1 -14  18   12.57    3.43
   1 -14 -18   12.91    3.36
  -1 -14  19   16.72    4.19
   1 -14 -19   14.98    3.79
   1  14  19   11.43    3.74
   1  14  19   15.30    3.62
  -1 -14  20    7.33    3.14
   1 -14 -20    5.52    2.83
   1  14  20    2.38    1.88
   1  14  20    0.16    2.70
  -1 -14  21   23.62    4.85
   1  14  21   21.83    4.68
   1  14  21   27.38    4.59
   1 -14 -21   22.44    4.58
   1  14  22   -0.79    2.26
  -1 -14  22   -0.35    3.02
   1  14  22   -1.24    2.47
   1 -14 -22    0.59    3.07
   1 -14 -23   12.36    4.06
  -1 -14  23   12.56    4.31
   1  14  23   10.92    3.79
   1  14  23   10.23    3.26
   1  14  24    3.99    2.43
  -1 -14  24    4.12    3.49
   1  14  24    5.85    2.85
   1 -14 -24    1.70    3.07
   1 -15  23    0.26    3.16
  -1 -15 -23    7.00    3.37
  -1  15  23    9.91    3.91
  -1  15  23    8.37    2.99
   1 -15  22   10.06    3.62
  -1  15  22    8.54    3.34
  -1 -15 -22    8.73    3.46
  -1  15  22    8.72    3.25
  -1  15  21    0.53    1.63
  -1  15  21    5.44    3.38
   1 -15  21    0.63    2.58
   1 -15  21    1.27    2.95
  -1 -15 -21   -0.56    2.30
  -1  15  20    5.57    3.26
   1 -15  20    6.36    3.39
   1 -15  20    0.00    2.39
  -1 -15 -20    4.61    2.95
  -1  15  20    2.33    1.64
  -1  15  19   12.71    3.90
   1 -15  19   11.73    3.82
  -1  15  19    8.34    2.61
  -1 -15 -19   10.66    3.24
   1 -15  19   10.49    3.41
   1 -15  18    5.96    3.47
  -1  15  18    5.19    2.49
  -1  15  18    4.16    2.80
  -1 -15 -18    5.64    2.64
   1 -15  18    2.85    2.20
  -1 -15 -17   37.20    5.09
   1 -15  17   42.28    6.16
  -1  15  17   38.05    4.81
   1 -15  17   40.43    5.69
  -1  15  17   32.36    5.41
  -1 -15 -16    1.32    2.13
  -1  15  16   -0.32    1.63
   1 -15  16    0.85    2.16
  -1  15  16    0.62    2.57
   1 -15  16    3.95    2.52
  -1  15  15   19.26    3.56
  -1 -15 -15   20.41    3.81
   1 -15  15   19.14    4.15
   1 -15  15   21.03    4.12
  -1  15  15   17.49    4.06
  -1  15  14   11.64    3.61
  -1 -15 -14   13.94    3.24
   1 -15  14   11.28    3.59
   1 -15  14   12.88    3.16
   1 -15  13   -0.94    2.49
  -1  15  13    0.25    2.17
   1 -15  13    3.27    2.25
  -1 -15 -13    3.72    2.49
  -1  15  12   15.47    3.44
  -1 -15 -12   21.80    3.84
   1 -15  12   16.00    4.00
   1 -15  12   18.44    3.49
   1 -15  11    6.63    2.73
  -1  15  11   10.98    3.35
  -1 -15 -11   10.70    3.23
   1 -15  11    9.82    2.58
   1 -15  10   10.63    2.59
   1 -15  10    8.78    2.99
  -1 -15 -10   10.23    2.80
  -1  15  10   12.00    3.09
  -1  15   9   53.14    5.77
   1 -15   9   44.95    4.54
   1 -15   9   48.54    5.94
  -1 -15  -9   45.20    4.89
   1 -15   8   10.63    2.54
   1 -15   8    9.36    3.27
  -1  15   8    9.56    3.18
  -1  15   7   28.69    4.10
   1 -15   7   30.89    4.76
   1 -15   7   27.41    3.58
   1  15  -7   28.66    2.64
   1 -15   6   20.45    3.04
  -1  15   6   25.56    3.65
   1 -15   6   25.42    4.47
  -1 -15  -6   24.86    3.26
   1  15  -6   22.55    2.34
   1 -15   5    0.08    1.42
   1  15  -5    0.32    1.13
   1 -15   5    0.61    2.04
  -1  15   5    3.35    2.22
  -1 -15  -5    3.02    1.85
  -1 -15  -5    2.10    1.46
   1 -15   4   26.16    3.14
   1 -15   4   24.66    4.05
   1  15  -4   30.38    3.00
  -1 -15  -4   32.09    3.90
  -1  15   4   28.49    3.70
  -1 -15  -4   28.16    3.14
  -1  15   3    8.03    2.46
  -1 -15  -3    5.55    2.45
   1 -15   3    5.90    1.82
  -1 -15  -3    4.73    1.65
   1 -15   3    7.06    2.72
   1  15  -3    6.09    1.80
   1 -15   2    6.03    1.53
   1  15  -2    7.54    2.02
  -1  15   2   10.31    2.56
  -1 -15  -2    7.91    1.82
   1 -15   2    4.94    2.21
  -1 -15  -2    7.07    2.56
   1  15  -1   45.91    3.96
   1 -15   1   50.52    5.25
  -1 -15  -1   50.91    5.46
  -1  15   1   52.71    4.38
   1 -15   1   44.67    3.83
  -1 -15  -1   44.68    3.89
  -1  15   0    9.59    2.24
   1 -15   0   12.69    3.20
  -1 -15   0   12.23    2.30
  -1 -15   0   11.23    3.35
   1  15   0   12.20    2.45
   1 -15   0   13.35    2.21
   1 -15  -1   49.83    5.17
  -1 -15   1   46.20    4.14
  -1  15  -1   45.72    3.86
   1 -15  -1   43.67    3.64
   1  15   1   45.40    4.15
  -1 -15   1   45.66    5.61
   1  15   1   46.02    2.63
   1 -15  -2    6.18    1.62
   1 -15  -2    8.23    2.51
  -1  15  -2    8.56    1.84
  -1 -15   2    8.55    2.92
   1  15   2    7.36    2.16
  -1 -15   2    6.59    1.93
  -1 -15   3    6.15    1.93
   1  15   3    6.38    2.10
   1 -15  -3    7.43    1.64
  -1 -15   3    9.08    3.31
   1 -15  -3    5.32    2.07
  -1  15  -3    7.64    1.93
   1 -15  -4   26.54    2.67
   1 -15  -4   24.56    3.53
  -1  15  -4   28.07    2.86
   1  15   4   26.46    3.43
  -1 -15   4   31.33    4.90
  -1 -15   4   23.97    3.19
   1 -15  -5    2.11    1.29
  -1  15  -5    1.94    1.33
   1 -15  -5    0.95    1.64
   1  15   5   -0.67    2.17
  -1 -15   5    1.26    2.37
  -1 -15   5    0.84    1.44
   1  15   6   19.04    3.13
   1 -15  -6   24.95    3.42
  -1  15  -6   27.15    2.87
  -1 -15   6   24.01    3.26
  -1 -15   6   26.39    4.77
  -1 -15   7   20.96    3.29
   1  15   7   25.31    2.40
   1  15   7   22.11    3.45
   1 -15  -7   25.19    3.51
  -1 -15   7   29.76    5.03
  -1  15  -7   25.91    2.71
   1 -15  -8    7.50    2.52
  -1 -15   8    4.43    1.99
   1 -15  -8    6.86    2.08
   1  15   8    2.65    2.22
   1  15   8    4.59    1.19
  -1 -15   8    9.64    3.76
  -1 -15   9   53.91    6.65
   1  15   9   36.65    4.48
  -1 -15   9   47.81    4.86
   1  15   9   45.26    2.96
   1 -15  -9   45.10    4.91
   1  15  10    7.56    2.28
  -1 -15  10   13.65    4.07
  -1 -15  10   11.90    2.81
   1 -15 -10   12.47    2.97
  -1 -15  11   14.35    3.12
  -1 -15  11   11.09    3.73
   1  15  11    7.02    2.13
   1 -15 -11   11.00    2.70
   1  15  12   18.47    3.24
  -1 -15  12   27.69    5.16
   1  15  12   13.21    3.19
   1 -15 -12   20.63    3.49
  -1 -15  12   21.33    3.89
   1  15  13    1.58    1.82
   1 -15 -13    4.71    2.46
  -1 -15  13    5.53    3.72
  -1 -15  13    1.60    2.26
   1  15  13   -2.39    3.39
   1 -15 -14   13.14    3.24
  -1 -15  14    8.68    2.72
   1  15  14    9.35    2.61
   1  15  14    7.35    2.55
   1 -15 -15   17.01    3.47
  -1 -15  15   18.06    3.78
   1  15  15   13.57    3.33
   1  15  15   17.33    3.27
   1  15  16    2.08    2.11
   1 -15 -16    0.91    2.14
  -1 -15  16    1.38    2.45
   1  15  16   -1.27    2.57
   1  15  17   44.44    5.37
  -1 -15  17   47.52    5.97
   1 -15 -17   43.26    5.36
   1  15  17   40.77    5.90
   1  15  18    0.05    2.63
  -1 -15  18    4.35    3.13
   1  15  18    8.68    3.07
   1 -15 -18    2.47    1.98
   1 -15 -19   10.10    3.33
   1  15  19    9.82    3.24
   1  15  19   13.94    3.49
  -1 -15  19   13.36    3.86
   1 -15 -20    2.47    2.64
   1  15  20   -1.44    2.91
   1  15  20    3.84    2.13
  -1 -15  20    4.21    3.34
   1  15  21   -1.69    2.41
   1 -15 -21    1.01    2.44
   1  15  21   -0.49    2.48
  -1 -15  21    0.42    2.57
   1  15  22    9.27    3.19
   1  15  22    8.59    3.50
  -1 -15  22    9.97    3.93
   1 -15 -22   13.79    4.37
   1 -15 -23    6.16    3.65
  -1 -15  23    5.60    3.16
   1  15  23    3.82    2.69
   1 -16  21   20.22    5.06
  -1  16  21   17.24    3.73
  -1  16  21   16.05    4.31
  -1 -16 -21   18.00    4.62
   1 -16  20    1.07    2.67
  -1  16  20    5.31    3.61
  -1  16  20    0.86    1.96
  -1 -16 -20    4.97    3.07
   1 -16  20    8.21    3.63
  -1  16  19   15.51    4.44
  -1  16  19   14.35    3.32
   1 -16  19   12.15    3.73
   1 -16  19   14.77    4.38
  -1 -16 -19   12.28    3.54
   1 -16  18    3.37    2.87
   1 -16  18    1.81    2.62
  -1  16  18    3.14    2.29
  -1  16  18    3.55    2.92
  -1 -16 -18    8.89    3.24
   1 -16  17    1.33    2.19
  -1 -16 -17    1.86    2.72
  -1  16  17    3.46    3.19
   1 -16  17    1.91    2.43
  -1  16  17    1.51    1.87
  -1  16  16    6.29    2.87
   1 -16  16    9.73    3.36
   1 -16  16    7.24    3.79
  -1  16  16    9.17    2.86
  -1 -16 -16   11.44    3.47
  -1 -16 -15   17.56    3.86
   1 -16  15   16.18    3.89
  -1  16  15   14.91    4.19
   1 -16  15   15.72    4.32
  -1  16  15   17.62    3.40
  -1 -16 -14    5.08    2.75
   1 -16  14    2.87    3.04
  -1  16  14    6.83    3.39
   1 -16  14    2.16    1.99
   1 -16  13   33.92    4.71
  -1  16  13   34.38    5.42
   1 -16  13   33.80    5.51
  -1 -16 -13   32.37    4.80
   1 -16  12    2.89    2.41
  -1  16  12    6.26    3.20
  -1 -16 -12    6.56    3.02
   1 -16  12    4.74    2.81
  -1 -16 -11   19.44    3.59
   1 -16  11   21.09    4.25
  -1  16  11   22.40    4.30
   1 -16  11   19.20    3.57
   1 -16  10    4.16    2.49
  -1 -16 -10   10.35    3.15
  -1  16  10   13.29    3.68
   1 -16  10    8.50    2.53
  -1  16   9    3.43    2.85
   1 -16   9    1.17    2.24
   1 -16   9    2.25    1.95
   1 -16   8    6.18    2.99
  -1  16   8   13.12    3.36
   1 -16   8   10.46    2.62
   1 -16   7   24.75    4.76
   1 -16   7   19.39    3.16
  -1  16   7   17.97    3.73
   1  16  -6    7.19    1.55
  -1  16   6   10.49    3.00
   1 -16   6    6.17    2.05
   1 -16   6   10.17    3.44
  -1 -16  -5   37.05    3.72
   1 -16   5   31.07    3.67
  -1 -16  -5   32.65    3.93
  -1  16   5   30.89    4.06
   1 -16   5   38.35    5.30
   1  16  -5   28.98    2.84
  -1 -16  -4    1.49    1.88
  -1 -16  -4    0.67    1.52
  -1  16   4    2.97    2.18
   1 -16   4   -0.47    1.99
   1  16  -4   -1.76    1.28
   1 -16   4   -1.63    1.63
  -1 -16  -3   35.91    3.60
   1  16  -3   37.71    3.41
   1 -16   3   35.15    3.72
   1 -16   3   44.11    5.41
  -1  16   3   42.74    4.44
  -1 -16  -3   35.93    4.50
  -1 -16  -2    6.53    2.71
  -1 -16  -2    8.75    2.12
   1  16  -2   11.07    2.32
   1 -16   2    7.31    1.89
  -1  16   2   11.74    2.57
   1 -16   2    8.09    3.27
   1  16  -1   17.41    2.81
  -1 -16  -1   20.71    3.88
  -1 -16  -1   17.62    2.78
   1 -16   1   17.65    2.66
  -1  16   1   17.22    2.59
   1 -16   1   20.05    3.93
   1  16   0   11.89    2.49
  -1 -16   0   13.62    2.48
  -1 -16   0   10.55    3.08
   1 -16   0   10.31    2.06
  -1  16   0    8.78    1.96
   1 -16   0   12.54    3.12
   1 -16  -1   17.15    2.52
  -1 -16   1   19.59    3.97
  -1  16  -1   15.14    2.46
  -1 -16   1   19.73    3.01
   1  16   1   14.79    2.70
   1 -16  -1   20.29    3.73
  -1 -16   2   10.26    3.47
   1  16   2   11.19    2.56
   1 -16  -2    9.82    1.93
  -1 -16   2    9.25    2.30
   1 -16  -2   10.44    3.08
  -1  16  -2    9.29    2.15
  -1 -16   3   37.45    4.02
   1 -16  -3   41.91    3.49
  -1  16  -3   45.08    3.93
   1 -16  -3   44.83    5.10
   1  16   3   43.13    4.47
  -1 -16   3   41.69    5.73
   1 -16  -4   -0.39    1.60
  -1 -16   4    1.85    2.46
  -1 -16   4   -0.51    1.57
   1 -16  -4    0.25    1.02
  -1  16  -4    2.17    1.52
   1  16   4    0.51    1.65
  -1 -16   5   41.62    4.33
   1 -16  -5   42.02    3.51
   1 -16  -5   37.30    4.54
  -1 -16   5   42.76    5.97
   1  16   5   33.50    4.07
  -1  16  -5   40.64    3.57
   1  16   6    5.88    2.28
   1 -16  -6    7.14    2.35
  -1  16  -6    8.34    1.89
  -1 -16   6    7.76    2.25
  -1 -16   6    9.36    3.43
  -1  16  -7   23.01    2.74
  -1 -16   7   19.38    3.38
  -1 -16   7   21.11    4.75
   1  16   7   18.56    2.17
   1  16   7   18.57    3.26
  -1 -16   8    8.92    2.45
   1  16   8    9.25    2.59
  -1 -16   8   11.05    3.51
  -1 -16   9   -0.96    1.90
  -1 -16   9    3.76    3.01
   1 -16  -9    5.42    2.70
   1  16   9    3.46    2.07
   1 -16 -10    4.59    2.21
   1  16  10    3.38    2.49
  -1 -16  10    8.56    2.65
  -1 -16  10   11.74    3.76
   1  16  11   18.82    3.23
   1 -16 -11   24.03    4.10
  -1 -16  11   20.78    3.68
  -1 -16  11   17.01    4.48
   1  16  11   15.51    3.44
   1  16  12   -0.54    1.41
  -1 -16  12    5.05    2.79
   1  16  12   -0.90    2.66
  -1 -16  12    2.33    3.11
   1 -16 -12    1.51    2.22
  -1 -16  13   29.18    4.38
   1 -16 -13   28.47    4.43
   1  16  13   27.62    4.08
   1  16  13   20.87    3.95
   1  16  14    2.48    1.80
  -1 -16  14    3.49    2.92
   1  16  14   -1.25    3.20
   1 -16 -14    0.78    2.13
  -1 -16  15   17.48    3.80
   1  16  15   15.14    3.10
   1  16  15    8.05    2.69
   1 -16 -15   11.71    3.11
   1  16  16    6.09    2.33
   1 -16 -16    9.14    3.15
  -1 -16  16   10.32    3.19
   1  16  16    9.69    2.87
   1  16  17    2.17    1.95
   1  16  17   -2.62    3.57
   1 -16 -17    1.36    2.31
  -1 -16  17    1.92    2.58
   1  16  18    8.15    2.89
  -1 -16  18    7.04    3.29
   1 -16 -18    3.64    2.33
   1  16  18    2.22    3.08
   1  16  19   14.40    3.59
   1 -16 -19   18.32    4.51
   1  16  19    8.55    3.56
  -1 -16  19   18.96    4.74
   1 -16 -20    2.77    3.09
   1  16  20    4.07    2.57
   1  16  20   -0.04    2.65
  -1 -16  20    6.12    3.46
   1  16  21   16.04    4.56
   1  16  21   13.64    3.52
  -1 -16  21   20.80    4.99
   1 -16 -21   14.95    4.13
  -1  17  20   11.93    3.66
  -1  17  20    7.19    3.88
   1 -17  20    7.59    3.69
  -1 -17 -20    9.41    3.70
   1 -17  20    9.55    4.20
   1 -17  19   17.44    4.87
   1 -17  19   11.28    4.17
  -1  17  19    9.97    3.71
  -1 -17 -19   15.06    4.52
  -1  17  19    6.25    2.75
  -1  17  18    0.91    3.05
   1 -17  18    3.21    3.12
   1 -17  18    0.07    2.18
  -1 -17 -18    7.72    3.68
  -1  17  18    2.65    2.00
  -1 -17 -17   25.87    4.86
  -1  17  17   17.16    3.64
  -1  17  17   16.29    4.56
   1 -17  17   20.90    4.50
   1 -17  17   22.18    5.00
   1 -17  16    6.21    3.31
   1 -17  16    4.52    3.06
  -1 -17 -16    6.96    3.32
  -1  17  16    2.39    2.17
  -1  17  16    4.08    3.39
  -1  17  15   12.76    2.95
  -1  17  15   12.90    4.25
  -1 -17 -15   11.50    3.41
   1 -17  15   15.20    3.72
   1 -17  15   10.15    3.86
   1 -17  14   13.80    3.94
   1 -17  14   15.94    3.60
  -1 -17 -14   17.55    3.98
  -1  17  14   16.48    4.29
  -1 -17 -13    5.53    2.88
   1 -17  13    0.99    1.75
   1 -17  13    2.79    3.06
  -1  17  13    5.20    3.14
  -1 -17 -12   14.36    3.29
  -1  17  12   16.20    4.14
   1 -17  12   11.32    3.10
   1 -17  12    8.86    3.32
   1 -17  11    9.94    2.77
   1 -17  11   13.40    3.84
  -1  17  11   15.69    4.14
   1 -17  10    5.56    2.21
  -1  17  10    8.98    3.52
   1 -17  10   -0.42    2.61
  -1  17   9   41.34    5.43
   1 -17   9   33.58    4.31
   1 -17   9   30.90    5.39
  -1  17   8    6.23    2.77
   1 -17   8    2.85    1.98
   1 -17   8    3.48    3.00
   1 -17   7   24.37    3.57
  -1  17   7   31.58    4.40
   1 -17   7   35.13    5.60
   1 -17   6   -0.35    1.63
   1 -17   6   -0.87    2.33
  -1  17   5    6.26    2.85
  -1 -17  -5    6.71    2.16
   1 -17   5    2.19    1.47
   1 -17   5    2.59    2.13
   1 -17   4   17.93    4.07
  -1 -17  -4   19.38    2.94
  -1  17   4   22.99    3.75
   1  17  -4   17.04    2.39
   1 -17   4   15.10    2.68
  -1  17   3   11.65    2.70
   1 -17   3    9.03    3.06
  -1 -17  -3    8.82    2.91
  -1 -17  -3    6.73    2.19
   1  17  -3    6.83    2.01
   1 -17   3    8.81    2.40
   1  17  -2    9.74    2.31
   1 -17   2    8.72    2.24
  -1 -17  -2    7.26    2.00
  -1  17   2    5.68    1.63
  -1 -17  -2    9.67    3.18
   1 -17   2   10.27    3.41
  -1  17   1   22.89    3.17
  -1 -17  -1   24.11    4.31
  -1 -17  -1   22.61    3.01
   1 -17   1   22.46    4.18
   1 -17   1   22.22    2.99
   1  17  -1   24.07    3.28
  -1 -17   0    1.01    2.38
  -1  17   0    0.52    1.45
   1 -17   0   -3.36    2.26
   1 -17   0    0.03    1.26
  -1 -17   0   -0.18    1.46
   1  17   0    1.75    1.68
   1 -17  -1   26.61    3.13
  -1  17  -1   29.47    3.39
   1 -17  -1   28.57    4.73
  -1 -17   1   28.16    3.65
   1  17   1   28.66    3.65
  -1 -17   1   29.18    4.98
  -1  17  -2    7.57    2.12
   1 -17  -2    9.30    3.22
  -1 -17   2   13.18    2.75
   1 -17  -2   10.85    2.06
  -1 -17   2   11.01    3.60
   1  17   2   11.09    2.65
  -1  17  -3   10.80    2.35
  -1 -17   3   12.76    3.92
   1 -17  -3    7.47    1.72
   1  17   3    6.15    2.43
  -1 -17   3    9.96    2.57
   1 -17  -3    8.69    2.77
  -1 -17   4   16.81    3.10
   1  17   4   18.16    3.23
   1 -17  -4   18.19    2.57
  -1  17  -4   17.48    2.58
   1 -17  -4   16.10    3.64
  -1 -17   4   15.59    3.91
   1 -17  -5    3.56    1.55
   1 -17  -5    1.14    1.77
  -1  17  -5    0.50    1.42
  -1 -17   5    0.91    1.45
   1  17   5    0.20    1.97
  -1 -17   5    4.18    2.55
  -1 -17   6   -0.19    1.80
  -1  17  -6    1.16    1.19
   1  17   6    1.24    1.75
  -1 -17   6    1.48    2.58
   1  17   7   25.32    3.86
  -1 -17   7   24.61    3.77
  -1 -17   7   26.56    4.97
   1  17   8   -1.72    2.23
  -1 -17   8    0.30    1.84
   1  17   9   37.03    4.95
  -1 -17   9   32.45    4.33
  -1 -17   9   41.83    6.28
  -1 -17  10    1.88    1.83
   1  17  10    3.78    2.35
  -1 -17  10    9.36    4.01
   1 -17 -10   10.08    3.19
  -1 -17  11   13.00    4.42
   1  17  11   10.80    2.95
   1  17  11   14.72    3.22
  -1 -17  11    7.29    2.40
   1 -17 -11   12.33    3.26
   1  17  12    9.85    2.54
  -1 -17  12   14.33    3.25
   1  17  12    6.62    2.38
   1 -17 -12   13.59    3.53
  -1 -17  13    3.94    2.27
   1  17  13   -3.25    3.28
   1 -17 -13    3.46    2.85
   1  17  13    0.07    1.60
   1  17  14   14.80    3.32
   1  17  14    6.76    2.64
  -1 -17  14   18.29    3.91
   1 -17 -14   13.31    3.56
  -1 -17  15   12.51    3.62
   1 -17 -15   12.20    3.45
   1  17  15    5.70    3.00
   1  17  15   11.18    2.90
   1  17  16    2.51    2.21
   1  17  16    1.63    2.79
   1 -17 -16    1.77    2.05
  -1 -17  16    1.28    2.60
   1 -17 -17   11.28    3.44
   1  17  17   20.53    4.02
  -1 -17  17   24.25    4.80
   1  17  17   17.22    4.24
  -1 -17  18    4.73    3.00
   1  17  18    4.11    2.58
   1  17  18   -0.02    3.16
   1 -17 -18    2.67    2.76
   1  17  19    4.70    3.32
  -1 -17  19   13.56    4.33
   1  17  19    6.32    2.93
   1 -17 -19   10.24    3.58
  -1 -17  20   12.74    4.09
   1 -17 -20    8.87    3.81
   1  17  20   11.35    3.39
   1 -18  18   11.08    3.74
  -1  18  18   10.96    4.04
  -1  18  18   11.97    3.25
  -1 -18 -18   13.12    3.54
   1 -18  18    5.99    2.82
  -1  18  17    2.07    2.81
   1 -18  17    3.18    3.31
   1 -18  17    3.11    3.12
  -1  18  17    1.45    1.95
  -1 -18 -17    3.33    2.73
  -1  18  16   13.43    4.33
  -1  18  16    7.17    2.86
   1 -18  16   10.00    4.00
   1 -18  16    8.71    3.30
  -1 -18 -16   12.73    3.87
   1 -18  15    5.54    2.26
  -1 -18 -15   10.75    3.50
  -1  18  15    6.51    3.80
   1 -18  15    7.79    3.81
  -1  18  15    6.62    2.56
   1 -18  14    3.65    2.49
  -1 -18 -14    7.41    3.07
   1 -18  14   -2.39    3.29
  -1  18  14    5.42    3.27
  -1  18  13   25.99    5.25
   1 -18  13   18.00    3.89
   1 -18  13   14.53    4.50
   1 -18  12    1.85    1.95
  -1  18  12    5.80    3.53
   1 -18  12    0.22    2.80
   1 -18  11   22.38    3.77
   1 -18  11   24.62    5.36
  -1  18  11   21.98    4.57
   1 -18  10   16.04    3.41
   1 -18  10   12.22    3.90
  -1  18  10   18.19    4.14
   1 -18   9    3.24    2.05
   1 -18   9    4.95    3.11
  -1  18   9   10.68    3.38
  -1  18   8   13.23    3.50
   1 -18   8    5.89    2.99
   1 -18   8    4.73    2.09
  -1  18   7   16.06    3.64
   1 -18   7    8.31    2.56
   1 -18   7   11.68    3.89
   1 -18   6    3.96    3.09
   1 -18   6    4.57    1.91
  -1  18   5   35.93    4.65
   1 -18   5   27.17    3.72
   1 -18   5   27.46    4.91
  -1 -18  -4    3.88    1.96
   1 -18   4    0.81    2.35
  -1  18   4    0.17    1.92
   1 -18   4    1.78    1.88
   1 -18   3   22.18    4.37
  -1  18   3   20.44    3.24
  -1 -18  -3   22.43    3.15
   1  18  -3   19.06    2.71
   1 -18   3   22.41    3.33
  -1  18   2    3.90    1.92
   1 -18   2    5.23    1.93
  -1 -18  -2    6.32    1.97
   1 -18   2    3.31    2.57
   1  18  -2    7.59    2.03
  -1 -18  -2    7.57    2.91
  -1 -18  -1    3.10    1.55
   1  18  -1    4.90    1.90
   1 -18   1    2.14    1.65
  -1  18   1   -0.25    1.94
   1 -18   1    1.97    2.23
  -1 -18  -1    3.06    2.77
  -1 -18   0   18.22    3.14
  -1 -18   0   22.89    4.54
  -1  18   0   16.38    2.77
   1 -18   0   17.98    4.30
   1  18   0   18.46    3.03
   1 -18   0   17.28    2.72
   1  18   1    5.88    2.27
   1 -18  -1    3.58    2.32
   1 -18  -1    4.45    1.77
  -1  18  -1    1.92    1.50
  -1 -18   1    3.07    1.62
  -1 -18   1    4.66    2.71
  -1  18  -2    4.89    1.93
  -1 -18   2    6.31    2.28
   1 -18  -2    4.16    1.48
  -1 -18   2    8.40    3.64
   1  18   2    7.38    2.47
   1 -18  -2    4.89    2.54
   1 -18  -3   22.56    2.88
   1  18   3   22.41    3.59
  -1  18  -3   21.30    3.03
  -1 -18   3   28.08    5.11
  -1 -18   3   21.58    3.34
   1 -18  -3   22.55    4.15
  -1 -18   4    1.91    1.76
   1  18   4    3.68    2.36
  -1 -18   4    0.67    2.50
   1 -18  -4   -0.10    1.88
  -1  18  -4   -0.69    1.35
   1 -18  -4    1.08    1.21
   1  18   5   22.86    3.92
  -1 -18   5   24.39    4.96
  -1 -18   5   27.34    3.86
  -1  18  -5   28.22    3.26
  -1 -18   6    4.91    3.30
  -1 -18   6    3.10    1.94
   1  18   6    2.34    2.14
  -1 -18   7    8.71    2.57
  -1 -18   7   13.95    4.23
   1  18   7    9.56    2.89
  -1 -18   8   10.89    4.03
  -1 -18   8    9.41    2.53
   1  18   8    4.89    2.41
  -1 -18   9    9.09    4.07
  -1 -18   9    5.70    2.45
   1  18   9    7.95    2.67
  -1 -18  10   14.17    3.13
   1  18  10   10.82    3.47
  -1 -18  11   19.63    3.59
   1  18  11   22.03    3.93
   1  18  11   18.51    4.12
  -1 -18  12   -0.23    2.37
   1  18  12    0.42    2.14
   1  18  12    1.46    1.84
   1 -18 -12    0.62    2.63
  -1 -18  13   13.93    3.38
   1  18  13   15.92    3.32
   1  18  13   14.75    4.06
   1 -18 -13   21.10    4.10
   1 -18 -14    3.44    2.52
   1  18  14    3.07    2.25
   1  18  14   -2.12    3.33
  -1 -18  14    6.69    2.84
   1  18  15    3.44    2.06
   1  18  15    0.18    2.99
  -1 -18  15    7.75    3.28
   1 -18 -15    3.71    2.59
   1  18  16    5.29    2.48
  -1 -18  16    7.23    3.11
   1  18  16    2.79    3.20
   1 -18 -16    8.98    3.43
   1  18  17    0.25    2.65
  -1 -18  17    2.51    2.90
   1  18  17   -0.58    1.82
   1 -18 -17    6.45    3.33
   1  18  18   10.56    3.81
   1 -18 -18   14.47    4.31
   1  18  18    7.40    2.73
  -1 -18  18   16.61    4.57
  -1  19  16    4.18    3.59
   1 -19  16    2.62    3.04
   1 -19  16   -0.78    2.08
  -1  19  15   13.74    4.38
   1 -19  15   13.04    3.89
  -1  19  15   11.83    3.29
   1 -19  15   11.63    3.98
   1 -19  14    7.00    3.20
  -1  19  14   11.19    3.98
   1 -19  14    2.66    3.16
   1 -19  13   -0.92    2.75
   1 -19  13    6.84    3.15
  -1  19  13    5.85    3.30
   1 -19  12    6.32    2.84
   1 -19  12    5.96    3.40
  -1  19  12   10.09    3.75
  -1  19  11   11.89    3.95
   1 -19  11    3.55    2.31
   1 -19  11    5.60    3.07
   1 -19  10    2.19    2.69
   1 -19  10   -0.22    1.90
  -1  19  10    7.04    3.42
   1 -19   9   25.44    3.99
   1 -19   9   25.08    5.01
  -1  19   9   32.95    4.85
   1 -19   8    1.11    2.63
   1 -19   8    0.96    1.66
  -1  19   7   20.82    4.10
   1 -19   7   12.87    2.88
   1 -19   7   10.15    3.52
   1 -19   6    3.40    2.77
   1 -19   6    3.45    2.15
  -1  19   6    7.96    2.54
   1 -19   5    3.93    2.16
  -1  19   5    2.23    2.00
   1 -19   5   -0.39    2.53
   1 -19   4   13.34    4.00
  -1 -19  -4   15.54    2.82
  -1  19   4    7.69    2.32
   1 -19   4   15.80    3.05
   1 -19   3    3.89    2.55
   1 -19   3    3.62    2.09
  -1  19   3    2.43    1.74
  -1 -19  -3    6.91    2.16
  -1  19   2   -0.37    1.98
  -1 -19  -2    4.07    1.82
   1 -19   2   -0.87    2.54
   1  19  -2    1.48    1.40
   1 -19   2    2.64    1.83
   1 -19   1   18.46    2.99
   1 -19   1   17.19    4.17
  -1 -19  -1   18.95    3.10
   1  19  -1   20.49    3.15
  -1  19   1   18.90    3.18
   1  19   0    3.94    2.20
  -1 -19   0    4.03    2.84
  -1  19   0   -0.71    1.30
   1 -19   0    2.06    1.65
  -1 -19   0    1.86    1.72
   1 -19   0    1.84    2.41
   1 -19  -1   15.78    3.87
   1 -19  -1   16.07    2.64
  -1 -19   1   18.72    3.19
   1  19   1   19.54    3.28
  -1  19  -1   14.40    2.67
  -1 -19   1   15.96    4.21
   1  19   2    3.71    2.12
  -1 -19   2    4.05    2.12
  -1  19  -2    3.11    1.71
   1 -19  -2    0.86    1.24
   1 -19  -2    1.65    2.32
  -1 -19   2    3.91    3.23
  -1  19  -3    5.07    2.17
  -1 -19   3    4.93    2.25
   1  19   3    4.97    2.48
  -1 -19   3    7.60    3.80
  -1  19  -4   11.18    2.42
  -1 -19   4   10.79    2.76
  -1 -19   4   11.93    4.03
   1  19   4   11.31    2.99
   1  19   5    3.65    2.58
  -1 -19   5    6.15    3.50
  -1 -19   5    3.25    2.02
  -1 -19   6   10.86    4.21
  -1 -19   6    4.01    2.15
   1  19   6    5.52    2.70
   1  19   7   14.72    3.64
  -1 -19   7   13.29    4.29
  -1 -19   7   11.65    3.03
  -1 -19   8    0.52    1.83
   1  19   8    2.33    2.47
  -1 -19   8    2.49    3.29
   1  19   9   24.44    4.45
  -1 -19   9   22.80    3.96
  -1 -19  10   -1.17    2.12
   1  19  10    0.06    2.23
   1  19  11    5.53    2.22
   1  19  11    3.97    2.90
  -1 -19  11    3.28    1.91
   1  19  12    8.00    3.46
   1  19  12    4.46    1.99
  -1 -19  12    5.02    2.46
   1  19  13    3.57    2.38
  -1 -19  13    0.03    2.27
   1  19  13    1.33    2.34
   1  19  14    1.81    2.76
   1  19  14    3.42    2.04
  -1 -19  14    0.15    2.19
   1 -19 -14    5.71    3.38
   1  19  15   11.37    4.16
   1 -19 -15   15.48    3.99
   1  19  15   10.98    3.16
  -1 -19  15    9.62    3.06
   1 -19 -16    5.44    3.53
  -1 -19  16    0.43    2.14
   1  19  16    1.46    3.17
   1  19  16    1.30    1.89
   1 -20  14    0.47    2.21
   1 -20  13    9.29    3.67
   1 -20  13    7.97    2.83
  -1  20  13   17.67    4.65
   1 -20  12   -1.83    2.31
   1 -20  12    0.78    2.65
  -1  20  12    5.06    3.49
   1 -20  11    5.70    2.48
  -1  20  11   15.96    4.43
   1 -20  11    8.11    4.05
   1 -20  10    4.64    3.26
   1 -20  10    6.56    2.78
   1 -20   9    2.69    2.18
   1 -20   9    1.66    2.97
  -1  20   8   10.78    3.15
   1 -20   8    5.17    3.45
   1 -20   8    4.14    2.26
  -1  20   7    1.97    2.00
   1 -20   7    8.03    3.63
   1 -20   7    5.55    2.47
  -1  20   6    1.34    1.92
   1 -20   6    3.29    2.04
   1 -20   6    2.07    2.95
   1 -20   5   14.35    3.91
  -1  20   5   10.06    2.65
   1 -20   5   10.45    2.68
  -1 -20  -4    3.15    1.90
  -1  20   4    0.60    1.78
   1 -20   4    2.56    3.05
   1 -20   4    0.93    1.77
   1 -20   3   18.32    3.29
  -1 -20  -3   15.32    2.82
   1 -20   3   16.53    4.54
  -1  20   3   14.61    3.06
  -1 -20  -2    4.03    1.92
  -1  20   2    0.09    1.59
   1 -20   2    5.41    3.35
   1 -20   2    3.31    1.97
  -1  20   1    4.05    1.79
   1 -20   1    7.21    3.36
  -1 -20  -1    7.85    2.35
   1 -20   1    4.88    2.12
  -1 -20   0    1.82    1.61
  -1  20   0   -0.22    1.55
   1 -20   0    3.91    1.88
   1  20   0    1.28    1.48
   1 -20   0    0.89    2.76
   1 -20  -1    2.03    2.42
  -1 -20   1    4.59    2.14
   1  20   1    4.61    2.03
  -1  20  -1    2.86    1.67
  -1 -20   2    4.99    3.53
  -1  20  -2    0.99    1.59
   1  20   2    3.73    1.89
  -1 -20   2    3.27    1.99
  -1 -20   3   13.61    4.52
   1  20   3    9.76    2.61
  -1 -20   3   17.40    3.33
  -1 -20   4    1.58    1.71
   1  20   4    1.99    1.93
  -1 -20   4    3.08    3.37
  -1 -20   5   13.17    3.13
  -1 -20   5   11.81    4.23
   1  20   5   11.38    3.19
   1  20   6    5.24    2.81
  -1 -20   6    3.06    2.26
   1  20   7    3.71    2.66
  -1 -20   7    2.35    2.14
  -1 -20   8    2.62    2.07
   1  20   8    5.55    2.91
  -1 -20   9    3.21    2.36
   1  20   9    4.01    2.61
   1  20  10    9.17    2.84
  -1 -20  10    8.32    3.09
   1  20  10   10.01    3.52
  -1 -20  11    8.73    2.88
   1  20  11   11.45    3.05
   1  20  11   11.79    4.00
   1  20  12   -1.43    2.19
  -1 -20  12   -3.19    2.79
   1  20  12   -0.72    1.89
   1  20  13    9.64    2.88
   1  20  13   10.44    3.66
  -1 -20  13    6.78    2.76
   1  20  14   -0.07    2.80
  -1 -20  14    2.05    2.12
   1  20  14    1.42    2.22
   1 -21  12    2.87    2.00
   1 -21  11    5.38    3.68
  -1  21  11    8.13    3.14
   1 -21  11    0.20    1.96
  -1  21  10    0.19    2.66
   1 -21  10    2.03    2.15
   1 -21  10    4.72    3.39
   1 -21   9   14.18    4.67
   1 -21   9    8.84    2.86
  -1  21   9    4.44    2.48
  -1  21   8   -0.38    2.80
   1 -21   8    1.55    3.28
   1 -21   8    1.25    1.76
   1 -21   7    3.46    2.13
  -1  21   7    3.01    2.11
   1 -21   6    2.20    1.83
   1 -21   6   -1.86    3.05
  -1  21   6    1.29    2.12
  -1  21   5   -2.74    2.33
   1 -21   5   -0.22    1.61
   1 -21   5   -0.77    2.94
   1 -21   4    8.07    3.95
  -1  21   4    2.67    1.87
   1 -21   4    5.24    2.26
  -1 -21  -3    5.00    2.13
   1 -21   3    4.64    3.12
  -1  21   3    1.55    1.71
   1 -21   3    3.92    2.09
  -1  21   2    0.44    1.51
   1 -21   2    6.08    2.81
  -1 -21  -2    5.24    2.09
   1 -21   1   14.44    4.49
  -1 -21  -1   17.14    3.15
  -1  21   1    9.71    2.51
  -1 -21   0    0.22    1.63
  -1  21   0    0.55    1.79
  -1  21  -1   14.34    3.04
   1  21   1    8.87    2.38
  -1 -21   1   11.43    2.88
   1  21   2    7.55    2.68
  -1 -21   2    2.01    2.02
  -1 -21   3    3.52    2.03
   1  21   3    5.92    2.55
   1  21   4    6.31    2.69
  -1 -21   4    5.54    2.49
  -1 -21   5    0.58    1.69
   1  21   5    5.15    2.85
  -1 -21   6    0.99    1.85
   1  21   6    7.64    3.09
   1  21   7   11.43    3.47
  -1 -21   7    9.05    2.82
   1  21   8    4.51    2.80
  -1 -21   8    0.58    2.08
   1  21   9   16.18    4.35
  -1 -21   9   12.80    3.19
  -1 -21  10    2.99    2.48
   1  21  10    3.37    2.05
   1  21  10    5.10    2.70
   1  21  11    4.63    2.28
   1  21  11    5.32    3.32
  -1 -21  11    4.08    2.70
   1 -22  10    0.21    1.75
   1 -22   9    1.31    1.78
   1 -22   8    1.98    3.25
  -1  22   8    0.10    2.31
   1 -22   8    3.23    1.96
   1 -22   7    3.86    2.12
   1 -22   7    0.51    2.71
  -1  22   7    1.44    2.22
   1 -22   6    1.81    2.01
   1 -22   6    1.97    2.87
  -1  22   6    0.31    2.08
   1 -22   5    4.38    3.25
  -1  22   5    3.47    2.48
   1 -22   4    4.29    3.47
  -1  22   4   -1.63    2.33
   1 -22   3    2.05    3.08
  -1  22   3    7.04    2.59
  -1  22   2    3.13    2.29
  -1  22   1    5.44    2.32
  -1 -22  -1    3.51    2.06
  -1 -22   0    3.71    2.05
  -1 -22   1    1.82    2.02
  -1 -22   2    0.25    1.55
   1  22   3    6.35    2.61
  -1 -22   3    6.69    2.44
  -1 -22   4    3.40    2.23
   1  22   4    8.66    3.16
  -1 -22   5    8.80    2.98
   1  22   5   10.95    3.31
   1  22   6    8.52    3.15
  -1 -22   6    2.77    2.27
  -1 -22   7    4.28    2.31
   1  22   7    6.73    3.01
   1  22   8    6.13    3.21
  -1 -22   8    2.23    2.46
   1 -23   5    0.11    2.74
  -1  23   4   -0.51    1.95
  -1  23   3    4.08    2.60
  -1 -23   2    2.87    2.16
  -1 -23   3    3.30    2.12
   1  23   5   -0.25    1.77
   2   0   0    9.34    0.91
   2   0   0    6.06    0.78
  -2   0   0    7.32    0.78
  -2   0   0    8.53    0.74
  -2   0   0    7.42    0.71
  -2   0   0    7.46    0.84
   2   0   0    6.83    0.68
   2   0   0    7.53    0.69
  -2   0  -1   20.77    1.20
   2   0  -1   21.51    1.06
  -2   0   1   18.71    1.11
  -2   0   1   20.66    1.04
   2   0   1   19.81    1.11
   2   0   1   18.89    1.20
   2   0   1   19.29    1.10
  -2   0  -1   18.37    1.00
  -2   0   1   21.05    0.97
   2   0   1   21.48    1.26
  -2   0  -1   20.02    1.21
  -2   0   1   19.69    1.22
   2   0  -1   18.88    1.17
  -2   0   1   20.00    0.91
  -2   0  -1   19.27    1.20
  -2   0   2    2.60    0.43
   2   0   2    2.68    0.57
   2   0   2    4.94    0.71
  -2   0   2    3.77    0.63
   2   0   2    4.04    0.72
   2   0   2    3.72    0.70
  -2   0   2    3.53    0.45
   2   0  -2    3.89    0.64
   2   0  -2    3.41    0.50
   2   0  -2    2.67    0.41
  -2   0  -2    3.68    0.60
   2   0   2    4.29    0.75
  -2   0  -2    2.36    0.54
  -2   0  -2    2.17    0.55
   2   0  -3  212.58    3.28
   2   0  -3  219.55    4.08
   2   0   3  214.76    3.97
   2   0  -3  223.44    3.73
   2   0   3  212.60    4.27
  -2   0  -3  221.41    2.51
  -2   0  -3  235.16    4.93
  -2   0  -3  214.61    3.82
   2   0   3  223.40    4.72
   2   0   3  213.09    3.89
  -2   0   3  209.99    3.11
  -2   0  -3  225.61    4.07
  -2   0   3  216.21    4.02
  -2   0   4   13.72    1.03
   2   0   4   13.04    1.42
   2   0   4   12.77    0.98
  -2   0  -4   13.02    0.78
   2   0  -4    8.91    0.70
   2   0  -4   13.15    0.97
  -2   0   4   13.08    0.85
   2   0   4   10.74    1.18
  -2   0   4   12.85    1.15
  -2   0   5  395.25    6.24
  -2   0   5  398.44    5.03
  -2   0   5  421.18    5.45
   2   0  -5  429.62    5.41
   2   0   5  408.30    8.06
   2   0   5  418.08    5.41
   2   0   6   30.91    1.63
  -2   0  -6   32.73    1.61
  -2   0   6   32.25    1.94
  -2   0   6   32.28    1.60
  -2   0   6   28.42    1.52
   2   0  -6   32.99    1.64
   2   0   6   30.58    2.56
   2   0  -7  432.83    5.99
   2   0   7  413.39    6.08
  -2   0   7  415.30    7.31
  -2   0   7  424.54    6.01
  -2   0   7  414.94    5.43
  -2   0   7  419.71    6.13
   2   0   8   75.61    4.49
  -2   0   8   81.07    2.70
  -2   0   8   82.24    2.80
  -2   0   8   86.43    3.10
  -2   0  -8   90.79    3.07
   2   0   8   82.70    2.90
  -2   0   8   87.48    3.58
  -2   0   9   21.04    1.86
  -2   0   9   19.14    1.59
  -2   0   9   21.97    1.76
   2   0   9   18.78    1.54
   2   0   9   18.11    2.86
  -2   0  10   11.66    1.72
   2   0  10   10.80    1.34
  -2   0  10   12.84    1.49
  -2   0  10    8.89    1.21
   2   0  10   11.78    2.66
  -2   0  11  203.90    5.92
   2   0  11  193.78    8.03
  -2   0  11  187.86    5.59
  -2   0  11  197.95    5.10
   2   0  11  193.78    5.24
  -2   0  12    1.68    1.01
   2   0  12    1.07    2.19
   2   0  12    0.75    0.74
  -2   0  12    1.26    0.95
  -2   0  12    2.38    1.52
  -2   0  13  287.72    6.79
  -2   0  13  279.79    7.80
  -2   0  13  289.20    7.81
   2   0  13  291.44    7.15
   2   0  13  309.66   10.57
  -2   0  14   22.44    2.44
   2   0  14   25.49    2.26
  -2   0  14   23.82    2.75
   2   0  14   27.51    3.65
  -2   0  14   24.28    2.26
   2   0  15  120.06    5.02
  -2   0  15  117.24    4.75
  -2   0  15  126.33    5.63
  -2   0  15  107.78    5.40
   2   0  15  132.71    7.30
  -2   0  16   69.67    4.39
  -2   0  16   62.45    3.64
  -2   0  16   63.24    4.34
   2   0  16   71.15    5.60
   2   0  16   71.61    4.03
  -2   0  17    1.49    1.76
  -2   0  17    1.64    1.57
  -2   0  17    1.69    1.14
   2   0  17    0.30    1.98
  -2   0  18    7.85    2.06
  -2   0  18    9.71    2.35
  -2   0  18    5.89    1.43
   2   0  18   10.32    2.66
   2   0  19   40.31    4.57
  -2   0  19   36.86    3.15
  -2   0  19   43.43    4.17
  -2   0  19   42.24    3.81
  -2   0  20    4.40    2.11
  -2   0  20    6.91    2.54
  -2   0  20    1.83    1.50
   2   0  20    1.70    2.30
  -2   0  21  191.25    8.26
  -2   0  21  200.72    8.85
   2   0  21  203.63    9.87
  -2   0  21  190.73    7.08
   2   0  22    5.88    2.92
  -2   0  22    6.47    2.47
  -2   0  22    1.73    1.69
  -2   0  23   86.70    6.20
  -2   0  23   83.71    5.74
   2   0  23   88.12    6.79
   2   0  24   20.24    3.76
  -2   0  24   18.91    3.40
  -2   0  24   17.71    2.96
   2   0  25    3.73    2.19
  -2   0  25    3.61    2.20
  -2   0  25    3.70    1.79
  -2   0 -26   25.21    3.79
   2   0  26   15.69    3.54
  -2   0  26   16.31    3.37
  -2   0  26   16.60    2.99
  -2   0 -27   34.92    4.21
  -2   0  27   28.23    4.12
   2   0  27   28.43    4.46
   2   0  28    3.57    2.53
  -2   0 -28   10.67    2.98
  -2   0  28    4.62    2.27
  -2   0  29   63.28    6.02
  -2   0 -29   62.64    5.78
  -2   0  29   69.14    6.84
   2   0  29   61.47    6.20
   2   0 -30   10.44    3.34
  -2   0 -30    5.45    2.40
  -2   0  30   10.49    3.51
   2   0  30    5.32    2.66
   2   0  31   24.60    4.26
  -2   0  31   24.00    4.46
   2   0 -31   33.42    4.69
  -2   0 -31   30.30    4.42
  -2   0 -32    4.54    2.29
   2   0  32    8.04    3.23
   2   0  32    1.32    1.92
   2  -1  32    0.89    1.91
  -2  -1 -32    0.37    1.73
  -2   1  31   15.25    3.85
   2  -1  31   13.07    3.34
  -2  -1 -31   11.62    2.95
   2  -1  31   15.19    3.62
  -2   1  30   12.18    3.66
   2  -1  30    8.24    2.92
  -2  -1 -30    8.11    2.62
  -2  -1 -29    9.79    2.83
  -2   1  29   13.87    3.85
   2  -1  29   10.15    3.04
   2  -1  28   12.39    3.16
  -2   1  28   11.96    3.26
  -2   1  28   12.15    2.88
  -2  -1 -28   15.02    3.25
   2  -1  27   46.45    5.27
  -2   1  27   46.57    4.96
  -2   1  27   38.24    4.46
  -2  -1 -27   47.31    5.03
  -2   1  27   42.91    5.41
  -2  -1 -26   14.21    3.27
   2  -1  26    9.89    2.96
  -2   1  26   10.38    2.84
  -2   1  26    5.74    2.00
  -2   1  25   77.44    5.99
   2  -1  25   80.32    6.66
  -2  -1 -25   80.33    6.25
  -2   1  25   68.68    5.44
   2  -1  24    7.56    2.74
  -2   1  24    7.24    2.01
  -2  -1 -24   12.34    3.20
  -2   1  24    7.62    2.62
   2  -1  23   46.67    5.01
  -2   1  23   40.69    4.16
  -2  -1 -23   55.69    5.11
  -2   1  23   42.83    4.54
  -2   1  22   19.03    2.68
  -2  -1 -22   29.21    3.80
   2  -1  22   16.72    3.31
  -2   1  22   17.95    3.04
  -2   1  22   20.05    3.17
  -2  -1 -21    9.27    2.83
  -2   1  21    3.89    1.68
  -2   1  21    3.94    2.05
   2  -1  21    4.82    2.42
  -2   1  21    5.41    2.18
  -2  -1 -20   53.03    4.76
   2  -1  20   49.48    5.35
  -2   1  20   45.52    4.26
  -2   1  20   42.05    4.09
  -2   1  20   39.93    3.63
  -2   1  19  102.52    5.93
  -2   1  19  103.48    5.48
  -2  -1 -19  117.77    6.49
  -2   1  19   93.71    5.63
   2  -1  19  113.60    7.42
  -2   1  18   35.77    3.39
  -2   1  18   37.42    3.77
  -2   1  18   33.58    3.34
   2  -1  18   38.60    3.38
   2  -1  18   41.16    4.85
   2  -1  17  156.05    6.41
  -2   1  17  150.81    6.66
  -2   1  17  145.32    6.52
   2  -1  17  161.37    8.52
  -2   1  17  151.24    6.23
  -2   1  16    4.29    1.68
  -2   1  16    4.84    1.55
   2  -1  16    3.01    1.13
  -2   1  16    6.64    1.98
   2  -1  16    7.64    2.70
   2  -1  15  159.87    8.12
   2  -1  15  157.70    6.11
  -2   1  15  148.94    6.12
  -2   1  15  140.43    5.96
  -2   1  15  148.63    5.80
  -2   1  14   50.83    3.36
  -2   1  14   47.10    3.36
   2  -1  14   49.01    4.70
   2  -1  14   47.31    3.27
  -2   1  14   42.81    3.23
   2  -1  13   -0.58    1.68
   2  -1  13    1.48    1.03
  -2   1  13    0.59    0.73
  -2   1  13    1.85    1.04
  -2   1  13    2.31    1.39
  -2   1  12   90.36    4.04
   2  -1  12   88.49    4.02
  -2   1  12   87.29    3.95
  -2   1  12   79.60    3.90
   2  -1  12   82.98    5.53
  -2   1  11   49.19    2.75
   2  -1  11   42.34    4.00
   2  -1  11   44.53    2.75
  -2   1  11   48.20    2.87
  -2   1  11   44.87    2.81
  -2   1  10   22.83    1.80
  -2  -1 -10   23.35    1.62
  -2   1  10   24.56    2.13
   2  -1  10   20.09    1.87
   2  -1  10   20.28    3.01
  -2   1  10   23.63    2.02
  -2   1   9  328.81    6.54
  -2   1   9  326.89    7.42
  -2  -1  -9  343.72    5.45
  -2   1   9  316.52    6.12
  -2  -1  -9  329.87    6.77
   2  -1   9  317.45    9.17
  -2   1   9  322.85    6.00
   2  -1   9  316.92    6.49
  -2  -1  -8    8.63    1.16
   2  -1   8    6.30    1.10
  -2  -1  -8    8.27    0.88
  -2   1   8    6.42    0.87
   2  -1   8    9.02    1.81
  -2   1   8    9.51    1.42
  -2   1   8    7.63    1.11
  -2   1   8    7.03    1.30
   2  -1   7  381.23    6.48
  -2   1   7  384.36    7.01
  -2   1   7  389.44    6.38
   2  -1   7  384.82    8.68
  -2   1   7  388.66    5.46
  -2  -1  -7  397.56    6.24
   2   1  -7  395.20    4.99
  -2  -1  -6  110.69    3.00
  -2   1   6  103.99    3.51
   2   1  -6  108.78    2.50
   2  -1   6  109.18    3.32
  -2   1   6  107.65    3.21
  -2   1   6  108.06    2.52
   2  -1   6  108.26    4.22
   2  -1   5   55.24    2.25
  -2  -1  -5   58.87    1.99
   2   1  -5   61.07    1.79
  -2   1   5   58.98    2.47
  -2   1   5   54.21    2.22
  -2   1   5   57.29    1.61
   2  -1   5   58.83    2.79
   2   1  -5   62.59    2.24
   2   1  -4   70.01    2.23
  -2   1   4   67.72    1.51
   2   1  -4   68.61    1.89
  -2   1   4   67.35    2.39
  -2  -1  -4   68.63    1.94
   2  -1   4   66.07    2.36
  -2   1   4   66.96    2.48
   2  -1   4   67.67    2.72
   2  -1   3   59.44    2.22
   2  -1   3   58.37    2.05
  -2   1   3   57.65    2.16
  -2   1   3   57.12    1.22
  -2  -1  -3   58.26    1.94
   2   1  -3   61.67    2.11
  -2   1   3   58.46    1.55
   2  -1   3   62.46    2.35
  -2   1   3   61.09    2.24
  -2  -1  -3   62.58    3.18
   2  -1   3   59.94    2.15
   2   1  -3   55.29    1.93
   2  -1   3   56.80    2.23
  -2  -1  -2  341.32    3.54
  -2   1   2  338.90    5.00
  -2   1   2  337.62    4.93
   2   1  -2  322.19    4.43
  -2   1   2  349.79    3.76
  -2  -1  -2  339.69    4.49
   2   1  -2  342.76    4.62
  -2  -1  -2  367.81    6.98
   2  -1   2  337.81    4.42
   2  -1   2  338.94    5.03
   2  -1   2  354.15    5.15
   2  -1   2  325.94    5.08
   2   1  -1  176.48    2.24
   2  -1   1  179.37    3.64
  -2  -1  -1  180.43    3.25
   2   1  -1  173.53    3.16
   2   1  -1  172.67    3.19
   2   1  -1  172.54    3.17
   2   1  -1  174.04    3.16
  -2   1   1  168.41    3.37
  -2  -1  -1  183.17    3.17
   2  -1   1  172.99    3.44
  -2   1   1  169.61    2.72
  -2   1   0    0.16    0.46
  -2  -1   0    0.35    0.41
  -2   1   0    0.40    0.38
   2   1   0    0.57    0.38
  -2  -1   0    0.27    0.28
   2   1   0    0.13    0.46
  -2  -1   0    0.33    0.39
   2  -1   0    0.78    0.54
   2   1   0    0.27    0.41
  -2  -1   0    0.84    0.45
   2   1   0    0.13    0.31
   2  -1   0    0.64    0.46
  -2   1   0    0.14    0.31
   2   1   0    1.02    0.35
  -2  -1   1  165.10    3.03
  -2  -1   1  165.16    3.13
   2   1   1  177.03    3.18
   2   1   1  174.37    3.48
  -2  -1   1  161.87    3.01
  -2  -1   1  183.98    2.84
   2   1   1  173.20    2.48
  -2   1  -1  163.93    3.07
   2  -1  -1  164.77    2.73
  -2   1  -1  170.63    3.48
   2  -1  -1  170.00    3.53
   2  -1  -1  179.25    3.54
   2   1   1  168.79    3.46
   2   1   1  172.75    3.13
   2   1   1  171.79    3.47
  -2   1  -1  168.51    3.52
  -2   1  -1  171.64    3.40
   2   1   2  366.43    4.64
  -2   1  -2  371.33    5.22
   2   1   2  365.78    6.08
  -2  -1   2  353.06    4.69
   2   1   2  374.05    4.70
   2  -1  -2  363.42    3.81
  -2   1  -2  360.90    5.26
  -2  -1   2  363.74    4.49
  -2  -1   2  357.28    4.59
  -2   1  -2  360.45    5.18
   2  -1  -2  380.09    5.29
   2  -1  -2  372.46    5.27
   2   1   3   56.08    1.53
   2  -1  -3   52.82    2.08
   2  -1  -3   58.87    2.12
   2   1   3   59.97    2.91
   2  -1  -3   54.73    1.46
  -2   1  -3   51.75    2.28
  -2  -1   3   52.57    1.86
  -2   1  -3   47.76    2.07
   2   1   3   54.40    1.90
   2   1   3   52.86    2.08
  -2  -1   3   55.44    1.76
  -2   1  -3   54.83    1.99
  -2  -1   3   57.35    2.03
   2   1   4   64.84    2.41
  -2   1  -4   68.11    2.39
   2  -1  -4   64.24    1.59
   2   1   4   59.67    2.05
  -2  -1   4   63.12    2.29
   2  -1  -4   69.21    2.37
  -2   1  -4   67.73    2.37
   2  -1  -4   62.79    1.46
   2   1   4   59.74    3.22
  -2  -1   4   63.75    2.11
   2  -1  -5   50.96    1.47
   2   1   5   52.42    1.67
  -2  -1   5   51.38    2.04
  -2  -1   5   52.27    2.23
  -2   1  -5   50.35    2.17
   2   1   5   46.99    2.27
   2  -1  -5   52.23    2.17
   2   1   5   49.67    3.23
  -2  -1   5   47.88    1.31
   2   1   6  136.68    2.86
  -2  -1   6  134.30    3.53
   2  -1  -6  138.08    3.63
  -2  -1   6  133.73    3.86
  -2  -1   6  135.47    2.84
   2   1   6  128.29    5.37
  -2  -1   6  139.63    2.95
  -2  -1   7  412.22    5.14
  -2  -1   7  400.38    6.46
   2   1   7  404.32    5.24
  -2  -1   7  410.52    6.10
   2   1   7  393.81    9.74
  -2  -1   8    8.65    0.92
  -2  -1   8    9.50    1.27
   2   1   8    7.24    0.85
  -2  -1   9  357.59    5.38
  -2  -1   9  352.19    7.06
   2   1   9  361.90   10.23
   2   1  10   18.19    1.45
  -2  -1  10   22.19    2.14
  -2  -1  10   19.52    1.38
  -2  -1  10   20.42    2.04
  -2  -1  11   63.75    3.53
  -2  -1  11   55.76    3.31
  -2  -1  11   57.56    2.47
   2   1  11   57.69    4.64
   2   1  11   50.92    2.53
   2   1  12   78.71    3.34
   2   1  12   85.67    5.48
  -2  -1  12   76.80    4.11
  -2  -1  12   88.39    4.33
  -2  -1  12   77.33    3.03
  -2  -1  13    1.76    1.29
   2   1  13    0.69    1.41
   2   1  13    1.90    0.88
  -2  -1  13    0.85    1.08
  -2  -1  13    2.81    0.94
  -2  -1  14   52.19    2.80
   2   1  14   51.00    3.01
   2   1  14   58.26    4.82
  -2  -1  14   50.04    3.73
  -2  -1  15  152.14    4.85
   2   1  15  170.96    8.08
  -2  -1  15  153.47    6.56
  -2  -1  15  179.37    6.90
   2   1  15  177.02    5.69
  -2  -1  16    7.60    1.88
   2   1  16    6.68    2.31
  -2  -1  16    5.76    1.35
  -2  -1  16    7.21    2.20
  -2  -1  17  191.48    7.56
  -2  -1  17  154.78    7.08
  -2  -1  17  159.80    5.41
   2   1  17  180.43    8.60
  -2  -1  18   34.91    3.48
   2   1  18   30.52    3.91
  -2  -1  18   33.91    3.82
  -2  -1  18   29.63    2.59
  -2  -1  19   90.48    5.89
  -2  -1  19   88.44    4.31
  -2  -1  19   99.05    5.71
   2   1  19   91.16    6.44
   2   1  20   43.37    4.65
  -2  -1  20   47.88    4.25
  -2  -1  20   44.82    3.22
  -2  -1  20   46.31    4.51
  -2  -1  21    1.85    1.37
   2   1  21    0.72    2.01
  -2  -1  21    3.00    2.11
  -2  -1  22   21.17    3.49
  -2  -1  22   20.07    3.01
   2   1  22   15.97    3.19
   2   1  23   34.13    4.37
  -2  -1  23   37.96    3.99
  -2  -1  23   43.56    4.71
  -2  -1  24    7.61    2.47
   2   1  24    5.53    2.58
  -2  -1  24    5.94    2.15
  -2  -1  25   85.28    6.63
  -2  -1  25   83.01    5.83
   2   1  25   77.06    6.67
   2   1  26    6.32    2.73
  -2  -1  26    6.15    2.54
  -2   1 -27   55.65    5.17
   2   1  27   37.62    5.02
  -2  -1  27   28.33    4.11
   2  -1 -27   58.85    5.71
   2   1  28   11.31    3.20
  -2  -1  28    5.41    2.19
  -2   1 -28   18.28    3.41
   2  -1 -28   25.70    4.19
   2   1  29    9.58    3.11
  -2  -1  29    4.38    2.25
  -2   1 -29   13.76    3.17
  -2   1 -30   15.02    3.28
  -2  -1  30   12.47    3.62
  -2  -1  30   10.59    2.98
   2   1  30   10.66    3.23
   2  -1 -30   17.67    3.77
  -2   1 -31   11.77    3.08
   2   1  31   10.36    3.08
  -2  -1  31   14.24    3.60
   2  -1 -31   21.64    4.09
  -2   1 -32    6.11    2.51
   2   1  32    5.34    2.59
  -2  -2 -32    3.89    2.31
   2  -2  32    7.56    2.86
  -2   2  31   42.08    5.91
   2  -2  31   33.12    4.68
  -2  -2 -31   29.62    4.55
   2  -2  31   34.29    5.19
   2  -2  30    6.67    2.91
  -2  -2 -30    3.03    2.26
  -2   2  30    8.86    3.33
   2  -2  30    6.13    2.57
   2  -2  29   56.39    5.85
  -2   2  29   73.82    7.07
   2  -2  29   62.38    6.34
  -2  -2 -29   58.88    5.91
  -2  -2 -28    9.63    2.82
  -2   2  28   10.36    3.27
  -2   2  28    6.75    2.20
   2  -2  28    8.84    2.80
  -2   2  27   19.22    3.37
   2  -2  27   13.01    3.06
  -2  -2 -27   19.83    3.63
  -2   2  27   16.08    3.83
  -2   2  27   13.02    2.72
  -2   2  26   19.23    3.44
  -2   2  26   14.75    2.95
   2  -2  26   23.49    4.03
  -2   2  26   18.56    3.91
  -2  -2 -26   18.37    3.47
  -2   2  25    6.04    2.90
  -2   2  25    4.81    2.18
  -2  -2 -25    6.18    2.47
  -2   2  25    6.78    2.49
   2  -2  25    3.35    2.32
   2  -2  24   24.09    3.88
  -2   2  24   25.18    3.63
  -2  -2 -24   30.74    4.19
  -2   2  24   30.41    3.96
  -2   2  23   61.55    5.21
  -2   2  23   65.78    5.19
   2  -2  23   70.16    6.21
  -2   2  23   59.98    4.75
  -2  -2 -23   75.97    6.07
  -2   2  22   11.57    2.68
   2  -2  22   12.30    3.16
  -2   2  22   13.44    2.63
  -2  -2 -22   19.25    3.51
  -2   2  22   17.91    3.16
  -2   2  21  122.41    6.52
  -2  -2 -21  134.81    7.79
  -2   2  21  129.44    6.72
  -2   2  21  119.62    6.80
   2  -2  21  137.68    8.60
  -2   2  20   10.85    2.37
  -2   2  20   12.92    2.62
   2  -2  20    7.74    3.02
  -2   2  20   13.91    2.90
  -2  -2 -20   16.12    3.15
   2  -2  19  100.07    7.17
   2  -2  19   95.22    5.55
  -2   2  19   79.32    5.31
  -2  -2 -19   88.33    6.07
  -2   2  19   84.08    5.27
   2  -2  18   22.39    2.82
  -2   2  18   21.49    2.83
  -2  -2 -18   21.71    3.24
  -2   2  18   18.23    2.67
   2  -2  18   23.52    3.76
  -2   2  17    5.85    1.73
  -2   2  17    4.69    1.43
  -2  -2 -17    6.64    2.03
   2  -2  17    5.17    1.60
   2  -2  17    6.69    2.84
   2  -2  16   44.00    3.60
   2  -2  16   45.33    4.99
  -2   2  16   46.01    3.78
  -2   2  16   46.90    3.62
  -2  -2 -16   41.79    3.81
  -2  -2 -15   97.54    5.41
   2  -2  15  101.62    6.82
  -2   2  15  112.71    5.42
  -2   2  15  112.60    5.34
   2  -2  15  111.76    5.37
  -2   2  14   17.38    2.09
  -2   2  14   16.79    2.33
  -2  -2 -14   18.55    2.40
   2  -2  14   17.84    3.28
   2  -2  14   16.92    2.25
   2  -2  13  326.13    8.44
  -2   2  13  354.45    8.28
   2  -2  13  310.08   10.89
  -2   2  13  331.22    8.58
  -2  -2 -13  316.76    8.86
  -2  -2 -13  341.40    6.14
  -2   2  12   14.61    1.65
  -2  -2 -12   15.93    2.04
  -2   2  12   14.10    2.07
   2  -2  12   13.89    1.83
  -2   2  12   16.95    2.16
   2  -2  12   15.21    2.69
  -2  -2 -12   15.62    1.29
  -2   2  11  220.24    6.45
  -2   2  11  220.96    5.84
  -2   2  11  222.62    6.91
  -2  -2 -11  227.25    4.29
   2  -2  11  207.47    8.13
  -2  -2 -11  222.66    6.55
   2  -2  11  207.01    6.19
  -2  -2 -10  131.66    4.75
  -2  -2 -10  130.17    2.98
   2  -2  10  116.65    4.53
  -2   2  10  123.02    4.92
  -2   2  10  128.40    4.74
   2   2 -10  122.91    3.84
  -2   2  10  126.07    4.19
   2  -2  10  128.78    5.97
   2   2  -9   10.27    1.03
  -2  -2  -9   14.30    1.56
  -2   2   9   13.83    1.79
   2  -2   9   14.38    2.16
   2  -2   9   12.04    1.57
  -2   2   9   14.56    1.78
  -2  -2  -8   79.99    3.21
  -2   2   8   75.95    3.40
   2  -2   8   77.81    3.38
  -2   2   8   81.47    3.50
   2   2  -8   74.12    2.45
   2  -2   8   80.08    4.07
  -2  -2  -7  258.94    5.32
  -2   2   7  260.34    5.74
  -2   2   7  250.92    5.70
   2  -2   7  257.42    5.78
   2  -2   7  263.67    6.70
   2   2  -7  246.10    3.80
   2   2  -7  258.96    3.39
   2  -2   6  118.04    4.09
  -2  -2  -6  116.08    3.31
   2   2  -6  113.50    2.16
  -2   2   6  109.42    3.62
  -2   2   6  110.44    3.56
   2  -2   6  105.26    3.60
  -2   2   6  110.58    2.31
   2   2  -5  705.05    5.34
   2  -2   5  675.52    9.10
  -2   2   5  687.62    4.48
  -2   2   5  700.62    8.59
   2  -2   5  691.26    8.65
  -2   2   5  671.55    8.30
   2  -2   4   17.34    1.39
   2  -2   4   18.03    1.47
  -2   2   4   18.42    1.35
  -2   2   4   19.05    0.78
  -2   2   4   18.55    1.41
   2  -2   3  682.11    7.88
  -2  -2  -3  650.73    9.84
   2   2  -3  673.79    5.72
   2  -2   3  684.87    8.04
   2   2  -3  727.89    6.98
  -2   2   3  716.92    4.78
  -2   2   3  692.05    7.98
  -2  -2  -3  713.58    6.66
   2   2  -3  726.08    7.73
  -2   2   3  690.34    7.56
  -2  -2  -2  187.26    3.65
  -2   2   2  186.13    2.67
  -2   2   2  179.13    3.69
  -2   2   2  181.43    4.05
  -2  -2  -2  187.70    3.34
  -2  -2  -2  190.42    4.80
   2  -2   2  196.82    4.07
   2   2  -2  184.15    3.09
   2  -2   2  183.47    3.13
   2  -2   2  183.40    3.96
   2   2  -2  190.80    3.87
   2  -2   2  187.06    3.99
   2   2  -2  186.92    3.36
  -2  -2  -1  170.62    3.49
  -2   2   1  170.55    2.57
   2   2  -1  176.47    3.64
  -2   2   1  167.50    3.51
  -2  -2  -1  173.74    3.60
   2   2  -1  171.32    2.95
   2   2  -1  178.80    3.01
  -2   2   1  165.30    3.80
   2  -2   1  172.82    3.75
  -2  -2  -1  180.34    4.03
  -2   2   1  170.63    2.79
  -2  -2  -1  178.45    2.91
   2  -2   1  165.55    2.70
   2   2  -1  170.54    3.16
  -2  -2   0   93.02    2.58
  -2   2   0   97.78    2.73
  -2  -2   0  104.86    2.24
   2  -2   0  102.00    2.88
  -2   2   0   93.63    1.78
   2   2   0   97.93    2.14
   2   2   0   92.58    2.73
   2   2   0   92.21    2.77
   2  -2   0   93.80    2.90
  -2  -2   0   98.97    2.47
   2   2   0   94.86    2.58
   2   2   1  167.16    3.36
  -2  -2   1  168.16    2.41
   2  -2  -1  174.93    3.68
  -2  -2   1  167.44    2.89
  -2  -2   1  161.50    3.47
  -2   2  -1  170.86    3.63
   2   2   1  177.33    2.96
   2  -2  -1  170.60    3.85
  -2   2  -1  165.13    3.57
  -2   2  -1  167.54    2.23
   2   2   1  174.99    3.74
   2   2   1  160.16    4.22
   2   2   1  171.06    3.15
   2   2   2  211.88    3.49
   2   2   2  204.36    3.30
   2  -2  -2  220.37    4.19
  -2  -2   2  211.89    3.51
   2  -2  -2  216.21    4.40
   2   2   2  197.94    5.11
   2   2   2  209.00    3.66
  -2   2  -2  210.63    3.35
   2  -2  -2  203.38    3.27
  -2  -2   2  207.30    4.04
  -2   2  -2  210.16    4.11
  -2  -2   3  768.80    7.14
  -2  -2   3  796.18    8.08
   2   2   3  778.63    7.10
   2  -2  -3  750.54    6.95
   2   2   3  751.74   10.73
   2   2   3  788.75    8.14
  -2   2  -3  796.15    7.16
   2  -2  -3  746.06    5.26
  -2   2  -3  767.58    7.95
   2  -2  -4   12.71    0.65
  -2  -2   4    9.94    0.95
   2   2   4   10.73    1.11
  -2  -2   4    9.31    0.98
   2   2   4   12.97    1.86
  -2   2  -4   12.40    1.05
   2   2   4   12.30    0.97
   2  -2  -4   12.79    1.12
  -2   2  -4   11.74    1.08
  -2  -2   4   11.35    0.76
   2   2   4   11.45    0.91
   2   2   5  671.55    8.23
   2   2   5  681.72    5.07
  -2   2  -5  655.68    7.60
   2   2   5  674.03    7.03
  -2  -2   5  660.88    7.82
   2   2   5  661.77    6.92
   2  -2  -5  669.91    4.36
  -2  -2   5  681.22    5.43
  -2  -2   5  646.45    7.94
   2   2   5  663.61   11.48
   2   2   6  129.35    3.23
   2   2   6  131.07    5.44
  -2  -2   6  124.08    2.41
   2   2   6  131.04    2.33
   2  -2  -6  131.29    1.94
  -2  -2   6  126.99    3.76
   2  -2  -7  246.06    2.81
  -2  -2   7  254.04    4.56
   2   2   7  247.80    3.44
   2   2   7  250.84    7.73
  -2  -2   7  250.62    5.52
   2   2   8   74.80    4.48
   2   2   8   68.74    1.95
  -2  -2   8   68.81    3.09
  -2  -2   8   61.70    2.78
  -2  -2   9    9.78    1.58
  -2  -2   9   11.70    0.92
   2   2   9    9.75    2.39
   2   2   9    9.32    0.87
  -2  -2   9    9.04    1.28
  -2  -2  10  107.35    2.64
   2   2  10  110.41    5.92
  -2  -2  10  101.80    4.35
   2   2  10   98.90    2.91
  -2  -2  11  236.52    6.82
   2   2  11  237.40    4.94
  -2  -2  11  238.62    4.17
   2   2  11  235.14    8.58
   2   2  12   15.88    1.46
  -2  -2  12   16.77    1.27
  -2  -2  12   19.54    2.24
  -2  -2  12   15.65    2.18
   2   2  12   22.08    3.15
  -2  -2  13  340.21    9.16
   2   2  13  364.51   11.15
  -2  -2  13  352.23    9.46
  -2  -2  13  351.25    5.76
  -2  -2  14   14.36    2.35
  -2  -2  14   17.14    2.50
  -2  -2  14   11.93    1.24
   2   2  14   16.88    3.08
   2   2  15  135.10    7.16
  -2  -2  15  123.44    6.10
  -2  -2  15  123.18    3.81
  -2  -2  15  143.28    6.46
   2   2  16   48.56    4.60
  -2  -2  16   45.08    3.99
  -2  -2  16   44.86    2.45
  -2  -2  16   55.92    4.27
  -2  -2  17    6.10    1.90
   2   2  17    7.24    2.54
  -2  -2  17    5.11    2.03
  -2  -2  17    5.82    1.21
   2   2  18   27.57    3.81
  -2  -2  18   19.80    2.99
  -2  -2  18   21.59    1.92
  -2  -2  18   25.70    3.10
  -2  -2  19   90.21    5.69
  -2  -2  19   74.82    3.49
   2   2  19   79.66    6.08
  -2  -2  19   74.60    5.51
   2   2  20    9.86    2.82
  -2  -2  20   16.45    3.02
  -2  -2  20   10.61    2.83
  -2  -2  21  127.36    6.86
  -2  -2  21  111.90    7.03
   2   2  21  110.95    7.25
  -2  -2  22   11.51    2.53
  -2  -2  22   14.83    3.36
   2   2  22    9.03    2.63
   2   2  23   61.53    5.72
  -2  -2  23   68.12    5.24
  -2  -2  23   66.40    5.81
  -2  -2  24   28.17    4.14
   2   2  24   20.65    3.44
  -2  -2  24   26.57    3.45
   2   2  25    2.43    2.04
  -2  -2  25    3.24    2.27
   2  -2 -26   28.17    4.36
   2   2  26   16.93    3.49
  -2  -2  26   20.76    3.71
  -2  -2  27    8.18    2.59
   2   2  27   13.99    3.41
  -2  -2  28    3.74    2.01
   2   2  28    5.06    2.43
   2   2  29   47.42    5.65
  -2  -2  29   32.51    4.58
  -2  -2  30   -0.83    2.20
   2  -2 -30    6.15    2.83
   2   2  30    3.03    2.24
   2  -2 -31   36.73    5.05
  -2   2 -31   40.34    4.88
  -2  -2  31   28.54    4.48
   2   2  31   30.38    4.84
   2   2  32    9.47    3.10
  -2   2 -32   14.56    3.50
   2  -3  32    7.55    3.00
   2  -3  31   16.06    3.63
  -2  -3 -31    9.23    2.89
  -2   3  31   23.64    4.73
   2  -3  31   17.01    4.02
   2  -3  30   16.68    4.04
   2  -3  30   14.15    3.63
  -2   3  30   14.46    3.68
  -2  -3 -30    5.87    2.42
   2  -3  29   14.30    3.71
  -2   3  29    9.90    3.31
  -2  -3 -29    5.24    2.34
   2  -3  29   12.32    3.40
   2  -3  28   16.41    3.81
  -2   3  28   16.11    3.94
  -2   3  28    5.98    2.06
   2  -3  28   15.34    3.88
  -2  -3 -28   11.90    3.00
   2  -3  27   35.87    4.98
   2  -3  27   43.71    5.23
  -2  -3 -27   37.29    4.86
  -2   3  27   37.06    4.76
  -2   3  27   34.60    4.98
  -2   3  26    9.11    3.34
   2  -3  26   11.51    3.31
  -2   3  26    9.70    2.82
  -2   3  26   10.98    2.79
  -2  -3 -26    5.51    2.15
   2  -3  25   64.66    6.26
  -2   3  25   64.87    6.36
  -2   3  25   68.99    5.86
  -2   3  25   65.38    5.32
  -2  -3 -25   69.32    6.24
  -2   3  24   13.81    2.72
   2  -3  24   16.25    3.22
  -2   3  24   12.17    2.69
  -2  -3 -24   15.06    3.15
  -2   3  24   16.50    3.56
  -2   3  24   13.17    2.75
  -2   3  23   33.88    4.70
  -2   3  23   28.81    3.56
  -2   3  23   32.60    3.97
   2  -3  23   36.05    4.79
  -2   3  23   39.77    4.01
  -2  -3 -23   34.67    4.41
  -2   3  22   17.07    2.86
  -2  -3 -22   17.42    3.26
  -2   3  22   19.53    3.05
  -2   3  22   23.10    3.16
  -2   3  22   16.51    3.37
   2  -3  22   24.51    4.01
  -2   3  21    2.93    1.73
  -2   3  21    2.93    1.69
  -2   3  21    3.70    2.37
  -2  -3 -21    4.85    2.25
   2  -3  21    3.06    1.91
   2  -3  20   26.79    4.04
  -2   3  20   22.05    3.09
  -2  -3 -20   24.19    3.47
  -2   3  20   22.40    3.50
   2  -3  20   26.57    3.32
  -2   3  20   24.12    3.22
  -2  -3 -19   48.82    4.65
  -2   3  19   59.04    4.78
   2  -3  19   56.81    5.66
  -2   3  19   49.78    4.78
  -2   3  19   56.37    4.64
   2  -3  19   55.61    4.50
  -2  -3 -18   21.02    3.25
   2  -3  18   22.95    2.96
   2  -3  18   19.48    3.55
  -2   3  18   21.62    3.35
  -2   3  18   21.58    3.01
  -2   3  18   23.30    3.12
  -2   3  17  133.66    6.58
  -2   3  17  137.77    6.49
  -2   3  17  138.37    7.14
  -2  -3 -17  123.94    6.83
   2  -3  17  145.11    6.75
   2  -3  17  119.62    7.73
  -2   3  16    5.24    1.32
   2  -3  16    5.64    1.79
  -2   3  16    2.50    1.87
  -2  -3 -16    6.02    1.99
  -2   3  16    4.89    1.85
   2  -3  16    6.70    3.02
  -2   3  15  101.26    5.50
   2  -3  15   96.28    6.58
  -2  -3 -15  104.34    3.18
  -2   3  15  112.97    5.96
   2  -3  15  104.95    5.41
  -2   3  15  113.23    5.31
  -2  -3 -15   99.03    5.67
  -2   3  14   43.42    3.57
   2  -3  14   40.84    4.32
  -2   3  14   44.75    3.76
   2  -3  14   46.04    3.56
  -2   3  14   46.64    3.27
  -2  -3 -14   45.43    1.95
  -2  -3 -14   45.73    3.69
  -2   3  13   10.70    1.97
   2  -3  13   10.53    1.76
  -2  -3 -13    7.17    1.59
  -2   3  13   10.19    1.89
  -2   3  13    9.63    1.52
  -2  -3 -13   10.18    0.90
   2  -3  13    6.29    1.98
  -2   3  12   70.42    4.11
  -2   3  12   78.28    4.30
   2  -3  12   68.59    3.96
   2  -3  12   74.45    5.06
  -2   3  12   72.89    3.71
  -2  -3 -12   71.79    4.10
  -2   3  11   81.61    4.29
  -2  -3 -11   90.02    4.27
   2  -3  11   84.61    5.00
  -2   3  11   77.56    4.02
  -2   3  11   80.32    3.68
   2  -3  11   72.52    3.98
   2  -3  10   17.92    2.05
  -2   3  10   15.00    2.05
   2   3 -10   17.14    1.51
  -2   3  10   15.35    1.91
  -2  -3 -10   16.56    1.79
   2  -3  10   17.06    2.27
   2  -3   9  149.13    5.65
  -2  -3  -9  138.08    4.66
  -2   3   9  135.21    4.80
  -2   3   9  137.66    5.08
   2   3  -9  144.52    3.94
   2  -3   9  128.36    4.88
  -2   3   8   34.56    2.65
  -2  -3  -8   33.91    2.20
   2  -3   8   36.51    2.65
  -2   3   8   28.34    2.25
   2  -3   8   33.81    2.57
   2   3  -8   41.17    1.93
  -2  -3  -7  154.93    4.37
   2   3  -7  162.09    2.08
  -2   3   7  159.79    5.01
   2  -3   7  170.21    5.17
   2   3  -7  167.25    3.46
  -2   3   7  166.66    4.69
   2  -3   7  154.90    5.02
  -2   3   6   57.14    2.67
   2  -3   6   58.03    2.86
   2  -3   6   55.93    2.89
   2   3  -6   59.74    1.74
   2   3  -6   58.18    1.30
  -2   3   6   56.74    2.91
   2  -3   5   83.38    3.39
  -2   3   5   85.41    3.11
  -2   3   5   87.69    3.38
   2  -3   5   81.78    3.25
  -2   3   5   89.44    1.42
   2  -3   4   93.37    3.42
  -2   3   4   96.27    1.59
  -2   3   4   92.69    3.29
  -2  -3  -4   94.80    2.92
   2  -3   4   96.31    3.32
   2   3  -4   92.36    1.93
  -2   3   4   90.54    2.95
   2  -3   3  117.41    3.63
  -2   3   3  112.77    3.20
  -2   3   3  116.51    3.60
  -2   3   3  123.61    2.07
  -2  -3  -3  115.83    3.16
   2   3  -3  121.95    2.41
   2  -3   3  122.07    3.63
  -2   3   3  122.49    2.93
   2  -3   2   82.57    2.97
  -2   3   2   80.02    2.53
   2   3  -2   81.94    2.21
  -2  -3  -2   82.21    2.61
  -2   3   2   81.25    2.95
  -2   3   2   80.72    2.25
  -2  -3  -2   80.15    2.72
   2   3  -2   78.23    1.65
   2  -3   1  692.63    5.16
   2   3  -1  715.89    5.99
   2   3  -1  716.56    5.72
  -2  -3  -1  715.36    5.34
  -2   3   1  680.42    8.23
  -2  -3  -1  697.19    7.81
   2  -3   1  685.00    8.14
  -2   3   1  684.67    7.43
  -2   3   1  702.03    6.43
   2   3   0   18.79    1.17
   2  -3   0   16.89    1.38
   2   3   0   15.38    0.80
  -2  -3   0   14.96    1.21
  -2   3   0   18.50    1.43
   2  -3   0   15.50    0.97
  -2   3   0   12.90    1.07
  -2  -3   0   15.93    0.84
   2   3   1  862.97    5.85
  -2  -3   1  854.78    6.21
   2  -3  -1  815.55    5.17
   2   3   1  876.39    8.80
  -2   3  -1  831.46    8.33
   2   3   1  856.84    8.12
  -2   3  -1  872.99    6.69
   2   3   1  871.95    8.32
   2  -3  -1  839.32    7.00
  -2  -3   1  832.62    8.74
   2   3   2   45.39    1.89
   2   3   2   47.77    1.47
   2   3   2   46.51    2.30
   2   3   2   44.94    1.94
  -2  -3   2   48.35    2.23
  -2  -3   2   49.59    1.65
  -2   3  -2   49.37    1.55
   2  -3  -3  150.39    3.49
   2   3   3  156.18    3.83
  -2  -3   3  150.44    3.13
   2   3   3  163.91    4.69
   2   3   3  160.26    3.44
  -2   3  -3  160.97    3.15
  -2  -3   3  170.91    4.19
   2  -3  -4   79.31    2.70
  -2   3  -4   78.98    2.72
   2   3   4   78.79    2.81
   2   3   4   82.89    2.45
  -2   3  -4   84.50    2.62
  -2  -3   4   77.32    2.47
   2   3   4   74.82    3.41
  -2  -3   4   76.36    2.92
   2   3   5   84.12    2.50
  -2  -3   5   78.40    2.69
   2   3   5   82.21    3.87
   2   3   5   81.37    2.97
   2  -3  -5   81.70    2.93
  -2  -3   5   76.43    3.02
  -2   3  -5   75.80    2.77
   2   3   6   87.83    2.66
   2   3   6   87.14    4.26
  -2  -3   6   88.52    3.39
   2  -3  -6   92.46    3.40
   2   3   6   89.46    1.54
  -2   3  -6   88.93    2.94
   2   3   6   87.46    3.23
   2  -3  -7  156.58    4.86
   2   3   7  150.86    5.88
  -2  -3   7  152.10    2.55
  -2   3  -7  149.77    3.89
  -2  -3   7  150.68    4.66
   2   3   7  150.19    3.63
   2   3   8   28.00    0.97
   2   3   8   25.94    2.83
  -2  -3   8   32.00    2.47
  -2  -3   8   33.78    1.47
   2  -3  -8   36.06    2.68
   2  -3  -9  163.89    5.83
   2   3   9  160.24    6.59
   2   3   9  162.17    2.76
  -2  -3   9  157.50    5.26
  -2  -3   9  167.67    3.89
  -2  -3  10   10.89    1.52
   2  -3 -10   15.04    2.27
  -2  -3  10   14.98    1.45
   2   3  10   12.54    2.21
  -2  -3  11   80.59    4.21
   2  -3 -11   74.76    4.52
  -2  -3  11   79.40    3.60
   2   3  11   82.87    5.13
  -2  -3  12   68.10    4.10
   2   3  12   63.13    4.66
  -2  -3  12   61.20    3.47
  -2  -3  13   10.08    0.83
  -2  -3  13    6.39    1.37
   2   3  13    7.55    2.02
  -2  -3  13    9.17    1.97
  -2  -3  14   47.54    1.81
   2   3  14   49.32    4.40
  -2  -3  14   47.00    3.78
   2  -3 -15   79.99    5.78
  -2  -3  15   77.07    4.73
  -2  -3  15  103.39    2.84
   2   3  15   99.97    6.25
  -2  -3  15  103.43    5.80
   2   3  16    6.50    2.26
  -2  -3  16    5.15    2.02
  -2  -3  16    5.90    0.82
  -2  -3  16    5.04    1.80
  -2  -3  17  132.11    6.73
   2   3  17  147.43    7.80
  -2  -3  17  129.98    6.91
   2  -3 -17  141.14    7.84
  -2  -3  17  125.72    3.48
  -2  -3  18   27.48    3.55
   2   3  18   34.55    4.11
  -2  -3  18   34.00    3.52
  -2  -3  19   44.69    4.51
  -2  -3  19   58.28    4.80
   2   3  19   55.48    5.21
   2   3  20   29.40    4.20
  -2  -3  20   25.86    3.64
  -2  -3  20   30.64    3.59
  -2  -3  21    4.73    1.72
  -2  -3  21    3.55    2.15
   2   3  21    8.42    3.06
  -2  -3  22   24.02    3.74
   2   3  22   25.89    4.01
  -2  -3  22   27.51    3.37
  -2  -3  23   38.38    3.94
  -2  -3  23   37.23    4.57
   2   3  23   34.17    4.34
  -2  -3  24   12.94    3.28
   2   3  24    9.16    2.73
   2   3  25   57.72    5.78
  -2  -3  25   65.26    6.18
   2   3  26    6.03    2.52
  -2  -3  26    5.21    2.30
   2  -3 -27   47.26    5.59
   2   3  27   32.23    4.56
  -2  -3  27   35.90    4.87
   2   3  28    7.47    2.55
  -2  -3  28    6.36    2.25
   2  -3 -29    9.64    3.21
   2   3  29    3.91    2.60
  -2  -3  29    2.49    1.80
   2  -3 -30   13.73    3.48
  -2  -3  30   10.79    3.09
   2   3  30   12.69    3.49
  -2  -3  31    7.45    2.92
   2   3  31   13.25    3.48
  -2   3 -32    7.18    2.72
  -2  -4 -31   25.63    4.39
   2  -4  31   32.46    5.02
   2  -4  31   33.22    5.26
  -2  -4 -30   11.67    3.26
  -2   4  30   18.66    4.49
   2  -4  30   14.57    3.78
   2  -4  30   17.60    4.01
  -2  -4 -29   57.81    6.28
   2  -4  29   64.76    6.69
   2  -4  29   65.85    6.69
  -2   4  29   53.60    5.72
  -2   4  29   74.69    7.35
  -2  -4 -28    6.02    2.26
  -2   4  28   15.68    3.92
   2  -4  28   11.49    3.58
  -2   4  28    7.64    2.48
   2  -4  28   13.44    3.54
  -2   4  27   24.58    3.92
   2  -4  27   25.95    4.50
  -2  -4 -27   20.67    3.76
   2  -4  27   28.76    4.78
  -2   4  27   35.45    5.26
  -2   4  26   17.53    3.43
   2  -4  26   29.09    4.99
   2  -4  26   19.82    3.91
  -2  -4 -26   17.45    3.46
  -2   4  26   15.66    3.86
  -2   4  25    2.74    2.37
  -2  -4 -25    0.45    2.17
  -2   4  25    9.03    2.51
  -2   4  25    5.81    2.16
   2  -4  25   13.19    3.77
   2  -4  25   12.10    3.40
  -2   4  24   22.87    3.21
  -2   4  24   20.82    3.94
  -2   4  24   16.90    3.21
  -2  -4 -24   14.82    3.19
  -2   4  24   22.06    3.43
  -2   4  23   40.28    4.39
  -2  -4 -23   40.10    4.76
  -2   4  23   37.74    4.34
  -2   4  23   38.49    4.90
   2  -4  23   52.00    6.01
  -2  -4 -22   14.56    3.05
  -2   4  22   12.56    2.76
  -2   4  22   17.36    3.09
   2  -4  22   23.23    4.40
  -2   4  22   16.50    3.15
  -2   4  21  104.34    7.25
  -2  -4 -21   94.86    7.02
   2  -4  21  113.79    6.82
  -2   4  21   98.94    6.64
  -2   4  21  102.67    6.58
   2  -4  21  120.31    8.54
  -2  -4 -20   19.01    3.32
  -2   4  20   23.90    3.67
  -2   4  20   23.47    3.41
  -2   4  20   23.18    3.23
   2  -4  20   34.73    5.14
   2  -4  20   27.28    3.51
  -2   4  19   88.68    6.26
  -2   4  19   80.52    5.64
   2  -4  19   86.61    5.78
   2  -4  19   85.71    7.44
  -2  -4 -19   69.86    5.75
  -2   4  19   77.84    5.41
  -2   4  18   20.12    2.81
  -2   4  18   20.34    3.13
  -2  -4 -18   17.88    3.07
   2  -4  18   19.92    2.89
   2  -4  18   20.55    4.01
  -2   4  18   21.73    3.14
  -2   4  17    7.75    2.09
  -2   4  17    4.13    1.55
  -2   4  17    4.28    1.77
  -2  -4 -17    3.19    1.51
   2  -4  17    8.31    2.98
   2  -4  17    4.05    1.42
   2  -4  16   40.62    4.55
  -2   4  16   36.94    3.36
  -2   4  16   36.02    3.65
   2  -4  16   40.42    3.75
  -2   4  16   38.45    3.74
  -2  -4 -16   41.83    3.99
  -2   4  15   60.71    4.53
  -2  -4 -15   64.71    4.72
   2  -4  15   60.25    5.28
  -2   4  15   62.31    4.00
   2  -4  15   60.57    4.46
  -2   4  15   64.07    4.53
  -2   4  14   53.13    4.00
   2  -4  14   52.90    4.01
  -2   4  14   56.19    3.62
   2  -4  14   47.23    4.43
  -2   4  14   53.05    4.14
  -2  -4 -14   57.14    4.28
  -2   4  13  240.60    7.89
   2  -4  13  227.31    7.76
   2  -4  13  254.36    9.36
  -2   4  13  243.59    7.16
  -2   4  13  218.10    7.80
  -2  -4 -13  249.82    8.19
   2  -4  12   25.76    2.72
  -2   4  12   27.61    2.69
  -2   4  12   27.07    2.42
   2  -4  12   31.93    3.28
  -2  -4 -12   31.96    2.91
  -2   4  12   31.24    3.11
  -2  -4 -11  212.30    6.70
   2  -4  11  217.02    7.62
  -2   4  11  220.22    6.70
  -2   4  11  196.89    6.99
   2  -4  11  204.97    6.93
  -2   4  10   81.08    4.38
  -2   4  10   75.99    3.88
   2   4 -10   74.87    3.06
   2  -4  10   78.73    4.25
  -2  -4 -10   76.52    3.88
   2  -4  10   84.74    4.53
  -2   4   9   73.10    4.02
  -2   4   9   79.69    3.68
   2   4  -9   74.77    2.72
   2  -4   9   75.93    4.01
   2  -4   9   70.88    3.89
   2   4  -8   49.29    2.01
  -2   4   8   48.54    2.78
  -2   4   8   49.14    3.27
   2  -4   8   54.65    3.17
   2  -4   8   50.49    3.24
   2  -4   7  158.56    5.09
  -2   4   7  162.10    5.41
   2  -4   7  156.31    5.36
  -2   4   7  163.14    4.67
   2   4  -7  163.58    3.05
  -2   4   6   79.91    3.17
   2  -4   6   78.21    3.69
   2  -4   6   83.78    3.53
  -2   4   6   80.44    1.62
  -2   4   6   80.70    3.71
   2   4  -6   82.00    1.87
  -2   4   5  427.64    6.85
   2   4  -5  446.16    3.99
   2  -4   5  439.05    8.20
  -2   4   5  418.10    7.87
  -2  -4  -5  434.02    7.18
   2  -4   5  420.19    7.58
  -2   4   5  437.76    3.09
   2   4  -5  441.27    3.97
   2  -4   4   75.85    3.38
  -2   4   4   71.96    2.76
  -2  -4  -4   76.40    2.92
  -2   4   4   78.70    3.35
  -2   4   3  643.50    9.02
  -2   4   3  620.37    7.52
   2  -4   3  644.11    9.26
   2  -4   2  302.74    6.15
  -2   4   2  301.03    6.05
  -2  -4  -2  311.49    5.69
  -2  -4  -2  305.65    5.65
   2  -4   1   62.91    2.72
  -2  -4  -1   61.28    2.56
   2   4  -1   67.29    1.64
   2  -4   1   63.21    2.19
  -2   4   1   60.63    2.33
  -2   4   1   65.18    2.78
  -2   4   0   30.34    1.69
   2   4   0   31.85    1.03
   2  -4   0   31.48    1.40
   2  -4   0   29.29    1.85
  -2  -4   0   31.76    1.90
  -2   4   0   30.75    1.93
   2  -4   0   33.88    1.70
   2  -4   0   33.26    0.87
  -2  -4   0   34.10    1.07
  -2   4  -1   44.91    2.26
  -2  -4   1   44.90    2.30
   2  -4  -1   43.71    1.42
   2  -4  -1   45.38    2.26
  -2  -4   1   45.46    1.36
   2  -4  -1   44.09    1.88
   2   4   1   43.48    1.93
  -2   4  -1   45.27    1.84
  -2   4  -1   40.84    1.97
   2   4   1   43.86    1.17
   2   4   2  288.99    5.36
   2   4   2  286.09    4.98
   2   4   2  292.46    3.25
  -2  -4   2  284.76    3.77
   2  -4  -2  282.16    3.01
  -2   4  -2  295.21    4.67
  -2   4  -2  279.14    3.49
   2  -4  -2  284.26    4.97
  -2  -4   2  284.57    5.81
   2   4   3  667.61    8.21
   2   4   3  663.82    8.81
   2   4   3  679.38    7.55
  -2  -4   3  658.74    6.37
  -2  -4   3  652.97    8.93
  -2   4  -3  675.36    6.43
   2   4   3  670.18    5.49
   2   4   4   95.49    3.21
  -2  -4   4   94.71    2.69
  -2  -4   4   96.17    3.55
   2   4   4  101.69    3.76
   2   4   4  101.71    2.90
  -2  -4   5  412.12    7.50
   2   4   5  430.05    5.87
  -2   4  -5  421.50    6.49
   2   4   5  423.21    6.91
   2  -4  -5  419.83    7.11
   2   4   5  432.12    8.20
   2  -4  -6   79.87    3.29
  -2   4  -6   84.62    2.93
   2   4   6   78.83    3.20
   2   4   6   77.68    2.56
   2   4   6   80.28    3.89
  -2  -4   6   79.41    3.46
  -2  -4   7  145.36    4.88
   2   4   7  145.65    3.53
   2   4   7  143.81    5.67
   2  -4  -7  140.91    4.67
  -2   4  -7  153.94    3.96
  -2  -4   8   47.48    1.68
   2  -4  -8   52.16    3.08
   2   4   8   44.80    3.23
   2   4   8   49.11    2.19
  -2  -4   8   50.64    3.13
  -2   4  -8   44.55    2.22
   2  -4  -9   75.13    3.92
  -2  -4   9   69.93    2.25
  -2  -4   9   71.94    3.80
   2   4   9   62.12    4.06
   2   4  10   72.85    4.62
   2  -4 -10   81.56    4.41
  -2  -4  10   78.58    2.67
  -2  -4  10   73.95    4.06
   2  -4 -11  226.73    7.83
  -2  -4  11  225.89    5.06
  -2  -4  11  227.70    7.19
   2   4  11  205.78    7.81
  -2  -4  12   33.23    3.03
   2  -4 -12   36.58    3.53
  -2  -4  12   36.34    2.35
   2   4  12   32.74    3.51
   2   4  13  221.05    8.72
  -2  -4  13  249.07    8.31
  -2  -4  13  229.01    6.36
   2  -4 -13  223.66    8.80
   2  -4 -14   48.97    4.43
  -2  -4  14   60.33    3.66
   2   4  14   55.19    4.60
  -2  -4  14   59.96    4.40
   2  -4 -15   53.97    4.99
  -2  -4  15   68.26    4.93
  -2  -4  15   68.84    4.22
   2   4  15   65.64    5.14
  -2  -4  16   49.20    4.34
   2   4  16   50.32    4.62
  -2  -4  16   45.11    3.63
   2   4  17    4.02    1.94
  -2  -4  17    2.60    1.12
   2  -4 -17    5.45    2.54
  -2  -4  17    5.54    2.02
  -2  -4  18   14.97    2.95
  -2  -4  18   12.16    2.30
   2   4  18   16.10    3.17
   2  -4 -18   18.46    3.71
   2   4  19   80.79    6.15
  -2  -4  19   73.78    5.71
  -2  -4  19   64.97    4.88
   2  -4 -19   88.10    7.06
   2   4  20   34.05    4.39
   2  -4 -20   44.13    5.59
  -2  -4  20   31.06    3.61
  -2  -4  20   32.06    4.15
   2   4  21   99.34    7.21
  -2  -4  21   99.94    6.35
  -2  -4  21   94.89    6.88
  -2  -4  22   15.05    3.15
   2   4  22   15.34    3.47
  -2  -4  22   17.80    3.01
  -2  -4  23   35.37    4.60
   2   4  23   39.49    4.78
   2   4  24   20.65    3.80
  -2  -4  24   15.90    3.51
   2  -4 -24   26.49    4.64
   2   4  25    4.65    2.29
  -2  -4  25    2.47    2.13
   2   4  26   12.17    2.95
   2  -4 -26   20.05    4.08
  -2  -4  26   14.66    3.37
   2  -4 -27   26.65    4.53
   2   4  27   19.79    3.88
  -2  -4  27   16.43    3.50
   2  -4 -28   15.08    3.70
  -2  -4  28    8.70    2.95
   2   4  28    9.52    3.00
   2  -4 -29   70.09    6.99
   2   4  29   57.47    6.29
  -2  -4  29   49.41    5.80
   2   4  30    8.09    3.15
   2  -4 -30    9.63    3.20
  -2  -4  30    6.50    2.54
  -2  -4  31   25.09    4.42
   2   4  31   28.98    4.86
  -2  -4  32    9.43    2.98
  -2  -5 -31    4.77    2.21
   2  -5  31   13.34    3.61
   2  -5  30   12.69    3.45
   2  -5  30   16.73    4.04
  -2   5  30   18.91    4.39
  -2  -5 -30    5.39    2.29
  -2   5  30   13.15    3.33
  -2  -5 -29   -3.90    3.29
  -2   5  29    3.30    2.75
   2  -5  29    2.67    2.59
   2  -5  29    1.97    2.67
  -2   5  29    6.46    2.93
   2  -5  28   16.69    4.01
  -2   5  28    8.28    2.60
  -2   5  28   10.39    3.32
   2  -5  28   15.39    3.95
  -2  -5 -28    3.38    2.27
  -2   5  27   36.70    5.34
  -2   5  27   38.24    4.93
  -2  -5 -27   27.37    4.52
   2  -5  27   40.86    5.70
   2  -5  27   33.75    5.01
  -2   5  26    9.63    3.27
  -2  -5 -26    4.59    2.23
  -2   5  26   12.15    3.13
   2  -5  26   16.43    4.16
   2  -5  26   18.37    4.10
   2  -5  25   69.22    7.15
  -2   5  25   58.93    5.51
  -2   5  25   64.90    6.59
  -2  -5 -25   57.77    6.14
  -2   5  25   63.96    5.93
   2  -5  25   72.70    6.72
  -2  -5 -24   11.46    2.54
   2  -5  24   18.64    4.29
  -2   5  24   12.97    2.85
  -2   5  24   12.86    3.39
  -2   5  24   12.15    2.90
   2  -5  24   18.54    3.99
  -2   5  23   29.83    3.95
   2  -5  23   36.39    4.82
  -2   5  23   29.18    3.86
  -2   5  23   30.00    4.46
   2  -5  23   38.19    5.48
  -2  -5 -23   20.79    3.44
   2  -5  22   18.29    4.24
   2  -5  22   22.04    4.02
  -2  -5 -22    6.59    1.91
  -2   5  22   15.04    2.89
  -2   5  22   16.36    3.08
   2  -5  22   19.57    3.22
  -2   5  22   18.62    3.52
   2  -5  21    6.29    3.04
  -2   5  21    1.56    1.50
  -2   5  21    3.52    1.93
  -2   5  21    2.89    1.72
   2  -5  21    7.00    3.09
   2  -5  21    4.45    1.98
  -2   5  20   21.36    3.16
  -2   5  20   25.33    3.69
   2  -5  20   25.67    3.54
  -2   5  20   25.87    3.82
  -2  -5 -20   17.81    3.27
   2  -5  20   22.04    4.05
   2  -5  19   65.76    5.25
   2  -5  19   55.90    6.14
  -2   5  19   65.51    5.50
  -2   5  19   67.52    5.35
  -2  -5 -19   56.31    5.38
  -2   5  19   68.98    5.09
   2  -5  18    9.83    3.12
  -2   5  18   12.10    2.74
   2  -5  18   12.27    2.53
  -2   5  18   13.78    2.53
  -2   5  18   10.95    2.49
  -2  -5 -18   11.82    2.57
  -2  -5 -17  109.73    6.83
   2  -5  17  113.48    6.66
  -2   5  17  117.26    6.05
  -2   5  17  112.64    6.56
   2  -5  17  104.22    7.45
  -2   5  17  106.22    6.46
  -2   5  16   25.45    3.27
   2  -5  16   27.80    3.93
  -2   5  16   29.57    3.06
  -2  -5 -16   29.00    3.50
   2  -5  16   24.69    3.10
  -2   5  16   23.24    3.17
  -2  -5 -15   68.95    4.96
   2  -5  15   64.73    4.68
  -2   5  15   70.03    4.68
   2  -5  15   74.37    5.70
  -2   5  15   62.21    4.78
  -2   5  15   70.49    4.40
  -2   5  14    9.50    1.94
  -2   5  14    9.71    1.70
  -2   5  14    7.03    1.91
  -2  -5 -14    9.13    2.01
   2  -5  14    7.93    2.03
   2  -5  14    9.67    2.03
  -2  -5 -13   17.36    2.32
   2  -5  13   16.54    2.49
   2  -5  13   15.19    2.40
  -2   5  13   15.78    2.03
  -2   5  13   15.04    2.42
  -2   5  13   18.03    2.28
  -2  -5 -12   54.82    3.73
   2  -5  12   59.96    4.23
  -2   5  12   55.14    3.64
  -2   5  12   55.14    4.18
   2  -5  12   57.19    4.11
  -2   5  11  103.64    5.35
  -2   5  11  104.68    4.69
   2  -5  11  110.91    5.39
   2  -5  11  101.31    5.19
   2  -5  10   54.79    3.76
  -2   5  10   60.81    4.13
   2  -5  10   55.40    3.66
  -2   5  10   57.47    3.33
   2   5 -10   59.85    2.55
   2   5  -9  241.74    4.62
  -2   5   9  236.99    6.22
   2  -5   9  235.83    7.43
  -2   5   9  237.78    7.54
   2  -5   9  237.23    7.06
   2  -5   8   48.99    3.14
   2  -5   8   44.67    3.29
  -2   5   8   46.36    1.63
  -2   5   8   49.99    3.50
   2   5  -8   52.09    1.94
  -2   5   8   44.82    2.70
   2  -5   7  100.20    4.59
   2   5  -7   97.59    2.49
  -2   5   7   97.04    4.64
  -2   5   7  103.33    2.27
  -2   5   7  100.64    3.83
   2  -5   7   94.88    4.08
   2  -5   6    7.94    1.48
  -2   5   6    7.04    1.69
   2  -5   6    5.21    1.15
   2   5  -6    6.14    0.50
  -2   5   6    6.84    0.62
  -2   5   6    5.31    0.98
  -2  -5  -6    5.76    1.23
   2   5  -6    5.47    0.63
   2  -5   5  107.39    4.54
   2   5  -5  111.49    2.40
  -2   5   5  111.36    4.46
   2  -5   5  101.49    4.32
  -2   5   5  116.15    2.11
  -2  -5  -5  111.10    3.97
  -2   5   5  108.85    3.65
  -2   5   4   68.21    1.63
   2  -5   4   60.12    3.10
  -2   5   4   64.82    3.37
   2  -5   4   66.66    3.46
  -2   5   4   62.79    2.62
  -2  -5  -4   58.15    2.88
  -2  -5  -3  110.36    3.71
   2  -5   3  112.51    3.78
  -2  -5  -3  119.98    4.04
  -2   5   3  106.11    3.21
  -2   5   3  112.12    4.05
   2  -5   3  118.22    4.39
  -2   5   3  115.55    2.23
  -2  -5  -2  236.47    5.39
  -2   5   2  244.49    5.83
   2  -5   2  229.51    4.93
  -2   5   2  224.34    4.66
  -2   5   2  238.93    3.55
   2  -5   2  237.59    5.91
  -2   5   1  345.61    5.64
   2  -5   1  357.57    7.05
  -2  -5  -1  357.65    6.62
   2  -5   1  353.57    5.56
  -2   5   1  353.97    6.77
  -2   5   0  142.98    3.68
  -2  -5   0  150.34    1.95
  -2   5   0  161.65    4.53
   2  -5   0  161.01    4.05
   2  -5   0  148.12    3.32
   2  -5   0  148.64    4.46
  -2  -5   0  150.84    4.38
   2  -5  -1  343.66    6.49
   2  -5  -1  342.46    4.54
  -2   5  -1  345.77    5.77
  -2   5  -1  345.45    6.50
  -2  -5   1  359.32    6.89
   2  -5  -1  343.12    5.93
  -2  -5   1  364.92    3.51
   2   5   1  342.99    7.76
   2   5   1  367.29    2.86
  -2   5  -2  223.37    3.03
  -2  -5   2  216.00    3.18
   2  -5  -2  216.53    4.83
   2  -5  -2  220.63    5.17
  -2   5  -2  224.09    5.17
   2  -5  -2  220.22    3.31
   2   5   2  217.66    5.84
  -2  -5   2  220.95    5.54
   2   5   2  224.28    2.43
   2   5   3  132.56    3.58
  -2  -5   3  130.43    4.34
   2   5   3  124.96    4.01
   2   5   3  128.90    2.17
  -2  -5   3  130.50    2.79
   2  -5  -3  125.58    2.30
   2  -5  -3  132.07    3.89
   2  -5  -3  125.75    3.88
   2   5   3  134.01    4.01
  -2  -5   4   53.51    2.89
   2   5   4   55.49    2.33
   2   5   4   55.29    2.79
   2   5   4   62.09    2.44
  -2  -5   4   56.57    2.07
   2   5   4   54.79    2.63
   2   5   5  113.77    2.63
   2   5   5  114.41    3.22
   2   5   5  115.83    4.21
   2   5   5  105.25    3.67
  -2  -5   5  106.56    4.17
  -2  -5   6   18.84    1.96
   2   5   6   20.32    1.48
   2   5   6   19.73    0.78
   2   5   6   20.44    1.81
   2   5   6   19.34    1.95
  -2   5  -6   20.39    1.71
  -2  -5   7   94.63    4.23
  -2   5  -7   97.84    3.35
   2   5   7   96.58    2.95
   2   5   7   97.03    3.79
   2   5   7   96.51    4.35
   2  -5  -7   89.96    3.93
   2   5   8   43.66    3.23
  -2  -5   8   41.59    3.03
   2   5   8   41.97    2.05
   2  -5  -8   42.56    2.84
  -2   5  -8   42.54    2.21
  -2   5  -9  233.59    5.10
   2  -5  -9  235.27    6.98
   2   5   9  231.04    7.46
  -2  -5   9  236.81    7.05
   2   5   9  230.50    4.75
   2  -5 -10   54.60    3.70
   2   5  10   56.46    3.95
  -2  -5  10   53.53    3.64
   2  -5 -11  113.54    5.53
   2   5  11  103.38    5.53
  -2  -5  11  108.00    3.34
  -2  -5  11  109.92    5.27
   2   5  12   57.77    4.38
   2  -5 -12   69.66    4.65
  -2  -5  12   59.19    2.75
  -2  -5  12   57.44    4.08
  -2  -5  13   16.09    2.34
  -2  -5  13   16.52    1.61
   2   5  13   15.44    2.60
   2  -5 -13   16.52    2.74
   2  -5 -14   19.34    2.94
   2   5  14   16.17    2.71
  -2  -5  14   20.14    2.73
  -2  -5  14   19.63    1.92
   2  -5 -15   67.26    5.46
  -2  -5  15   72.93    3.91
  -2  -5  15   67.27    4.93
   2   5  15   64.77    5.18
   2   5  16   32.63    3.86
   2  -5 -16   25.87    3.70
  -2  -5  16   34.60    3.92
  -2  -5  16   36.03    3.05
   2   5  17  103.19    6.67
  -2  -5  17  105.66    6.74
  -2  -5  17  108.00    5.53
   2   5  18   18.85    3.23
   2  -5 -18   11.71    2.62
  -2  -5  18   17.43    2.53
  -2  -5  18   17.65    3.18
  -2  -5  19   50.43    4.26
   2   5  19   61.14    5.53
  -2  -5  19   53.67    4.97
   2  -5 -19   43.39    5.25
   2  -5 -20   19.50    3.91
  -2  -5  20   19.79    3.40
   2   5  20   21.90    3.80
  -2  -5  20   16.71    2.66
  -2  -5  21    1.64    2.36
   2  -5 -21    7.46    2.91
   2   5  21    4.70    2.29
  -2  -5  21    5.98    2.09
  -2  -5  22    9.89    2.67
   2  -5 -22   18.46    4.13
   2   5  22   11.61    3.06
  -2  -5  23   23.88    3.94
   2   5  23   27.50    4.40
  -2  -5  24   11.40    2.74
   2   5  24   18.39    3.77
   2  -5 -24   18.12    3.82
   2   5  25   59.01    6.10
   2  -5 -25   73.86    7.31
  -2  -5  25   52.87    5.75
   2  -5 -26   11.87    3.29
  -2  -5  26    4.02    2.54
   2   5  26   10.95    3.45
   2   5  27   31.64    4.64
  -2  -5  27   26.93    4.51
   2  -5 -27   33.44    5.37
   2   5  28   10.59    3.09
  -2  -5  28    8.82    2.75
   2  -5 -28    9.76    3.04
   2  -5 -29   -2.08    2.91
   2   5  29   -0.85    2.48
  -2  -5  29   -2.14    2.77
   2  -5 -30    5.16    2.61
  -2  -5  30    6.80    2.47
   2   5  30    8.33    2.99
  -2  -5  31    9.32    2.99
   2   5  31   10.74    3.55
  -2  -6 -30    5.26    2.71
   2  -6  30   11.66    3.55
  -2   6  30   12.85    3.72
   2  -6  30   16.74    4.17
  -2   6  30   15.46    3.76
   2  -6  29   27.30    4.76
  -2   6  29   29.46    5.09
  -2  -6 -29   17.60    3.88
  -2   6  29   25.41    4.34
   2  -6  29   31.93    5.07
  -2  -6 -28    1.17    3.09
  -2   6  28   12.84    3.62
   2  -6  28   15.09    3.71
  -2   6  28    9.38    2.83
   2  -6  28    9.86    3.20
  -2  -6 -27   10.47    2.52
  -2   6  27   18.35    4.22
  -2   6  27   13.53    3.13
   2  -6  27   23.99    4.47
   2  -6  27   15.68    3.78
  -2   6  26   11.33    2.94
  -2   6  26   13.65    3.60
   2  -6  26   10.91    3.44
   2  -6  26   12.11    3.56
  -2  -6 -26    4.16    2.88
  -2   6  26   10.62    2.91
   2  -6  25    2.87    2.72
   2  -6  25    7.67    3.12
  -2   6  25    1.25    1.65
  -2   6  25    2.89    2.43
  -2   6  25    3.04    2.04
  -2   6  24   13.01    3.07
  -2   6  24   13.68    3.53
  -2  -6 -24    2.06    3.19
   2  -6  24   13.47    3.71
   2  -6  24   16.23    3.97
  -2   6  24    9.34    2.53
  -2   6  23   24.43    3.81
   2  -6  23   37.69    5.17
  -2   6  23   23.56    4.04
  -2  -6 -23   13.24    2.47
   2  -6  23   26.95    4.75
  -2   6  23   24.70    3.87
   2  -6  22   22.51    4.39
  -2   6  22   26.15    3.83
  -2  -6 -22   12.19    2.56
   2  -6  22   28.17    4.70
  -2   6  22   20.27    3.56
  -2   6  22   21.40    3.41
   2  -6  22   23.61    3.77
  -2  -6 -21   47.89    5.38
  -2   6  21   52.20    5.13
  -2   6  21   53.90    5.47
   2  -6  21   63.61    6.11
   2  -6  21   41.12    5.59
   2  -6  21   58.17    5.45
  -2   6  21   54.26    5.00
  -2   6  20   32.82    4.28
   2  -6  20   36.05    4.28
  -2   6  20   35.21    3.98
   2  -6  20   22.31    3.94
   2  -6  20   41.08    5.21
  -2  -6 -20   27.50    3.90
  -2   6  20   32.44    4.15
  -2   6  19   48.70    4.48
  -2   6  19   42.90    4.55
   2  -6  19   58.89    6.03
  -2  -6 -19   42.23    4.77
   2  -6  19   52.48    4.92
   2  -6  19   39.72    5.14
  -2   6  19   47.97    4.88
  -2  -6 -18   30.32    3.97
   2  -6  18   33.00    4.01
  -2   6  18   30.41    3.89
  -2   6  18   36.85    3.74
   2  -6  18   36.67    4.96
   2  -6  18   27.32    4.25
  -2   6  18   33.26    3.85
   2  -6  17   10.64    2.80
  -2   6  17    9.22    1.96
  -2   6  17    8.00    2.22
   2  -6  17    9.90    3.18
  -2   6  17    6.89    2.21
   2  -6  17    6.98    1.99
  -2  -6 -17    7.33    2.29
   2  -6  16   17.67    3.63
  -2   6  16   18.93    2.62
  -2  -6 -16   17.25    2.82
  -2   6  16   17.52    2.74
  -2   6  16   14.97    2.81
   2  -6  16   16.74    3.07
   2  -6  16   18.90    2.89
  -2   6  15   34.59    3.82
   2  -6  15   33.58    4.37
  -2   6  15   36.40    3.44
   2  -6  15   35.38    3.81
  -2   6  15   37.81    3.34
   2  -6  15   39.60    4.25
   2  -6  14   47.75    4.89
  -2   6  14   55.84    4.01
  -2   6  14   51.27    4.48
   2  -6  14   63.70    4.92
  -2   6  14   58.99    3.95
   2  -6  14   55.32    4.52
   2  -6  13  164.02    7.39
  -2   6  13  174.79    6.56
   2  -6  13  136.11    7.54
  -2   6  13  149.10    7.22
   2  -6  13  179.77    7.64
   2  -6  12   62.34    5.00
   2  -6  12   71.47    4.84
  -2   6  12   73.97    4.16
  -2   6  12   75.48    5.08
   2  -6  12   82.60    4.85
   2  -6  11  131.88    6.84
  -2   6  11  138.55    6.49
   2  -6  11  145.25    6.12
   2  -6  11  145.81    6.61
  -2   6  11  146.30    5.40
   2  -6  10   90.04    5.07
   2  -6  10   77.23    5.22
  -2   6  10   88.14    4.05
   2  -6  10   86.33    4.53
  -2   6  10   85.94    5.06
   2   6  -9   38.50    1.91
   2  -6   9   33.92    2.80
  -2   6   9   38.05    1.67
  -2   6   9   36.46    2.54
   2  -6   9   35.45    3.40
  -2   6   9   39.70    3.51
   2  -6   9   33.63    3.07
   2  -6   8   32.39    2.96
  -2   6   8   34.56    2.36
  -2   6   8   29.53    2.93
  -2   6   8   32.35    1.53
   2  -6   8   33.47    3.11
   2   6  -8   31.99    1.68
   2  -6   8   29.36    2.57
  -2  -6  -7   39.92    2.74
  -2   6   7   42.14    3.31
   2  -6   7   40.54    3.13
   2   6  -7   40.62    1.16
   2  -6   7   41.66    3.29
  -2   6   7   39.62    1.59
  -2   6   7   40.07    2.43
   2   6  -7   40.42    1.78
   2   6  -7   42.86    1.13
  -2  -6  -6   62.79    3.34
  -2   6   6   64.41    2.88
   2  -6   6   64.32    3.76
  -2   6   6   64.63    3.89
  -2   6   6   61.44    1.90
   2   6  -6   63.39    2.14
   2  -6   6   65.86    3.87
  -2   6   5  181.10    3.18
  -2   6   5  179.75    6.00
  -2  -6  -5  189.02    5.53
   2  -6   5  180.83    5.67
  -2   6   5  181.07    4.72
   2  -6   5  191.04    6.28
  -2   6   4   91.40    3.22
  -2   6   4  102.98    2.48
   2  -6   4  102.00    3.99
   2  -6   4   94.22    4.39
  -2   6   4  107.48    4.56
  -2  -6  -4  104.65    4.15
   2  -6   3  298.04    7.49
  -2   6   3  292.66    4.31
   2  -6   3  289.05    6.23
  -2  -6  -3  300.46    6.52
  -2   6   3  288.43    7.01
  -2   6   3  289.00    5.44
  -2  -6  -3  309.83    6.89
  -2   6   2  133.21    3.69
  -2   6   2  131.69    3.07
  -2  -6  -2  126.70    4.24
  -2   6   2  131.06    4.58
   2  -6   2  125.50    3.88
   2  -6   2  129.49    4.79
  -2  -6  -1    3.76    1.10
  -2   6   1    4.16    0.83
   2  -6   1    2.76    0.65
   2  -6   1    3.70    1.27
  -2   6   1    4.93    0.83
  -2   6   1    3.50    1.04
   2  -6   0  149.84    3.69
   2  -6   0  146.21    4.78
  -2  -6   0  151.82    4.78
  -2   6   0  151.41    4.66
  -2   6   0  147.01    3.91
  -2  -6   1    8.21    0.53
   2  -6  -1    7.45    0.89
  -2   6  -1    6.15    1.24
   2  -6  -1    6.72    1.12
  -2  -6   1    8.70    1.42
   2  -6  -1    7.14    1.18
  -2   6  -1    6.64    1.02
   2  -6  -2  115.95    4.08
  -2  -6   2  118.94    2.24
  -2   6  -2  123.59    4.18
   2  -6  -2  112.98    2.80
   2  -6  -2  118.46    3.88
  -2   6  -2  114.59    2.19
  -2  -6   2  120.57    4.39
  -2  -6   3  319.12    4.27
   2   6   3  319.50    2.89
   2   6   3  323.19    6.30
   2  -6  -3  323.14    4.47
  -2   6  -3  311.52    6.35
   2  -6  -3  316.08    6.52
   2  -6  -3  301.36    6.42
  -2  -6   3  326.73    7.33
   2  -6  -4  101.16    3.69
   2  -6  -4  102.52    3.96
   2   6   4  100.99    3.85
   2   6   4   98.83    3.03
  -2  -6   4   96.19    4.08
   2  -6  -4   99.41    2.28
   2   6   4   97.19    3.53
   2   6   4  103.33    3.33
   2  -6  -5  160.08    4.64
   2   6   5  168.61    4.65
   2   6   5  157.06    3.22
  -2  -6   5  163.46    5.41
   2   6   5  163.23    4.09
   2   6   5  162.38    5.12
   2   6   6   89.11    3.54
   2   6   6   91.09    4.01
   2   6   6   85.57    1.92
   2   6   6   91.00    3.05
  -2  -6   6   82.80    4.06
  -2  -6   7   23.32    2.31
   2   6   7   23.88    2.01
   2   6   7   25.27    1.70
   2   6   7   22.70    2.23
  -2   6  -7   26.56    1.88
   2   6   8   36.21    2.84
   2   6   8   36.06    1.89
  -2  -6   8   37.72    2.97
  -2   6  -8   38.88    2.21
   2   6   9   40.92    2.05
   2   6   9   41.83    3.24
  -2   6  -9   41.02    2.24
  -2  -6   9   40.60    3.20
   2  -6  -9   41.54    3.09
   2   6  10   85.80    3.00
   2   6  10   87.70    4.82
  -2  -6  10   87.55    4.77
   2  -6 -10   89.57    4.73
  -2   6 -10   92.45    3.30
   2  -6 -11  145.50    6.38
   2   6  11  143.17    6.45
  -2  -6  11  148.69    6.37
  -2  -6  12   71.14    4.71
   2   6  12   66.25    4.73
   2  -6 -12   79.09    5.04
   2  -6 -13  182.37    8.01
  -2  -6  13  173.52    4.93
   2   6  13  176.25    7.77
  -2  -6  13  184.24    7.67
   2  -6 -14   74.52    5.58
  -2  -6  14   64.14    3.20
   2   6  14   64.66    5.03
  -2  -6  14   63.92    4.83
   2  -6 -15   32.81    4.04
  -2  -6  15   30.46    3.61
   2   6  15   23.99    3.27
  -2  -6  15   30.60    2.39
   2  -6 -16   11.49    2.65
   2   6  16    6.42    2.22
  -2  -6  16    9.90    1.58
  -2  -6  16    7.99    1.76
   2  -6 -17    2.32    1.95
  -2  -6  17   -1.48    2.23
   2   6  17    4.99    1.96
  -2  -6  17    3.96    1.26
   2   6  18   27.22    3.80
  -2  -6  18   24.22    3.54
   2  -6 -18   22.11    3.42
  -2  -6  18   28.12    2.93
   2   6  19   41.11    4.62
  -2  -6  19   43.48    4.79
  -2  -6  19   43.89    3.80
   2  -6 -19   32.10    4.59
   2  -6 -20   22.54    3.79
  -2  -6  20   25.48    3.11
  -2  -6  20   28.74    4.05
   2   6  20   29.57    4.25
   2  -6 -21   44.43    5.74
   2   6  21   57.65    5.79
  -2  -6  21   52.06    5.47
  -2  -6  22   21.47    3.90
   2  -6 -22   24.73    4.19
   2   6  22   28.86    4.29
  -2  -6  23   17.76    3.37
   2   6  23   29.75    4.59
   2  -6 -23   28.91    4.95
  -2  -6  24    7.65    2.69
   2  -6 -24    9.79    3.10
   2   6  25    8.11    3.18
   2  -6 -25   -1.53    3.33
  -2  -6  25   -1.23    2.76
   2  -6 -26    9.89    3.32
   2   6  26   16.37    3.95
  -2  -6  26    8.55    2.56
   2  -6 -27    7.39    2.86
   2   6  27   14.72    3.86
  -2  -6  27   10.70    2.90
   2   6  28    9.96    2.70
  -2  -6  28    8.24    3.02
   2  -6 -28    8.39    2.70
   2  -6 -29   23.38    4.60
  -2  -6  29   22.60    4.56
   2   6  29   29.30    4.84
  -2  -6  30   12.43    3.51
   2  -6 -30    5.23    2.76
   2   6  30   11.02    3.45
  -2  -6  31   19.00    4.53
  -2   7  31    8.87    3.17
  -2   7  30    6.84    2.98
  -2   7  30   10.75    3.41
   2  -7  29    2.61    2.22
  -2   7  29    6.44    2.99
   2  -7  29    1.17    2.57
  -2   7  29    5.66    2.66
   2  -7  28    5.54    2.29
  -2   7  28    8.21    2.95
  -2   7  28    6.20    2.92
   2  -7  28    6.42    2.83
   2  -7  27   16.18    3.82
  -2   7  27   21.94    4.36
   2  -7  27   23.08    4.50
  -2   7  27   18.55    3.75
  -2   7  27   20.18    3.73
   2  -7  26   15.87    3.82
   2  -7  26   17.83    4.16
  -2   7  26   12.98    3.07
  -2   7  26   12.07    3.11
  -2   7  26   12.73    3.46
  -2   7  25   48.68    5.78
  -2   7  25   41.65    4.98
  -2   7  25   40.59    4.96
   2  -7  25   42.67    5.97
   2  -7  25   49.67    6.05
  -2   7  24   14.09    3.46
  -2   7  24   12.73    3.11
  -2   7  24   12.26    2.76
   2  -7  24   10.05    3.13
   2  -7  24   19.67    4.31
   2  -7  23   50.54    5.37
   2  -7  23   29.58    4.75
  -2   7  23   51.00    5.63
  -2   7  23   41.68    5.01
  -2   7  23   37.36    4.58
   2  -7  23   52.09    6.02
   2  -7  22   28.27    4.57
   2  -7  22   26.36    3.90
  -2   7  22   18.89    3.48
  -2   7  22   20.75    3.59
  -2   7  22   22.83    3.52
   2  -7  22   13.48    3.40
  -2   7  21    5.77    2.34
  -2   7  21    2.08    1.92
   2  -7  21    8.45    3.71
   2  -7  21    4.23    2.05
   2  -7  21    0.32    2.46
  -2   7  21    3.77    1.84
  -2   7  20   29.67    4.27
  -2   7  20   31.19    4.07
   2  -7  20   29.12    4.09
   2  -7  20   35.00    5.08
  -2   7  20   34.71    4.05
   2  -7  20   20.83    4.06
  -2   7  19   69.21    5.59
  -2   7  19   76.49    5.45
   2  -7  19   73.20    6.02
   2  -7  19   81.46    7.10
  -2   7  19   66.55    5.86
   2  -7  19   66.37    6.44
   2  -7  18   42.13    4.61
  -2   7  18   40.52    4.59
  -2   7  18   39.86    4.19
   2  -7  18   37.45    4.93
  -2   7  18   40.79    4.05
   2  -7  18   45.78    5.45
  -2   7  17   85.26    6.30
  -2   7  17   98.61    5.75
   2  -7  17   91.16    6.40
   2  -7  17   99.86    7.03
   2  -7  17   90.14    7.08
  -2   7  17   94.71    5.93
  -2   7  16   36.47    4.33
  -2   7  16   40.41    3.71
   2  -7  16   33.50    3.96
   2  -7  16   35.15    4.61
   2  -7  16   42.97    4.65
  -2   7  16   40.00    3.76
   2  -7  15   55.35    5.54
   2  -7  15   68.39    5.38
  -2   7  15   66.68    4.54
   2  -7  15   65.94    5.25
  -2   7  15   69.24    4.61
  -2   7  15   57.88    5.10
   2  -7  14   39.34    4.46
   2  -7  14   54.42    4.46
  -2   7  14   54.12    3.83
  -2   7  14   45.53    4.46
   2  -7  14   51.91    4.53
  -2   7  14   56.09    3.99
  -2   7  13   41.49    4.20
  -2   7  13   41.77    3.35
   2  -7  13   37.34    4.31
   2  -7  13   41.90    4.19
   2  -7  13   45.90    3.80
  -2   7  12   41.47    3.13
  -2   7  12   41.47    3.96
   2  -7  12   41.20    4.24
   2  -7  12   41.30    3.89
   2  -7  12   42.82    3.63
   2  -7  11   63.04    4.64
  -2   7  11   61.67    3.55
  -2   7  11   63.00    4.70
   2  -7  11   64.87    4.25
   2  -7  11   60.38    4.82
   2  -7  10   70.10    4.71
  -2   7  10   76.61    5.03
  -2   7  10   64.84    3.54
   2  -7  10   75.37    5.07
  -2   7   9  145.50    4.97
  -2   7   9  138.60    3.49
  -2   7   9  136.25    6.35
   2  -7   9  138.27    6.38
  -2  -7  -9  146.33    5.73
   2  -7   9  146.11    6.52
  -2   7   8  122.20    5.82
   2   7  -8  116.47    1.73
   2   7  -8  118.75    1.72
   2  -7   8  108.94    5.51
   2  -7   8  117.09    5.59
  -2  -7  -8  118.57    5.05
  -2   7   8  108.27    3.02
  -2   7   8  105.27    4.12
  -2   7   7  168.09    6.64
   2  -7   7  175.30    6.46
   2   7  -7  173.49    2.98
  -2  -7  -7  176.67    5.96
  -2   7   7  177.90    3.67
   2  -7   7  172.16    6.73
  -2   7   7  178.59    5.16
  -2   7   6   86.98    4.61
   2  -7   6   79.52    4.50
   2  -7   6   81.77    4.24
  -2   7   6   83.33    3.41
  -2  -7  -6   85.04    4.15
  -2   7   6   80.00    2.45
  -2  -7  -5   65.38    3.64
  -2   7   5   69.54    4.15
  -2   7   5   69.37    2.30
  -2   7   5   68.34    2.94
   2  -7   5   69.07    4.16
   2  -7   5   68.96    3.73
  -2  -7  -4  150.87    4.90
  -2   7   4  140.49    4.07
   2  -7   4  142.53    4.89
  -2   7   4  150.25    3.41
  -2   7   4  141.89    5.51
  -2  -7  -4  149.23    5.29
   2  -7   4  144.93    5.75
  -2   7   3   75.24    2.97
  -2  -7  -3   81.78    3.70
   2  -7   3   81.38    4.28
  -2   7   3   82.39    4.19
  -2   7   3   78.99    2.56
  -2  -7  -3   80.88    3.93
   2  -7   3   82.38    3.57
  -2   7   2  170.39    3.92
   2  -7   2  171.85    4.84
  -2   7   2  163.44    4.18
  -2  -7  -2  166.48    5.22
  -2   7   2  169.46    5.45
   2  -7   2  175.21    5.96
  -2  -7  -1  140.13    4.86
   2  -7   1  142.99    4.24
  -2   7   1  137.00    4.82
   2  -7   1  143.64    5.27
  -2   7   1  138.46    3.86
   2  -7   0  113.08    4.60
   2  -7   0  108.33    3.42
  -2  -7   0  108.23    4.33
  -2   7   0  117.35    4.42
  -2   7   0  105.28    3.42
   2  -7  -1  128.02    4.71
  -2  -7   1  135.15    4.86
   2  -7  -1  134.04    4.53
   2  -7  -1  131.05    3.55
  -2   7  -1  131.89    4.58
   2  -7  -2  137.75    3.47
   2  -7  -2  135.74    4.74
  -2  -7   2  138.92    2.31
  -2  -7   2  133.62    4.99
   2  -7  -2  141.32    4.63
  -2   7  -2  142.30    4.72
  -2  -7   3   63.13    1.90
  -2  -7   3   65.01    3.62
   2  -7  -3   58.73    3.09
   2  -7  -3   61.19    3.19
  -2   7  -3   62.24    3.15
   2  -7  -3   63.73    2.28
   2  -7  -4  143.50    4.67
   2  -7  -4  153.08    3.30
   2   7   4  147.47    2.10
   2   7   4  145.21    4.21
  -2   7  -4  144.54    4.64
   2   7   4  141.00    4.36
  -2  -7   4  140.39    5.33
   2  -7  -4  150.34    4.99
   2   7   4  137.71    3.79
   2   7   5   70.23    2.39
   2  -7  -5   71.78    1.87
   2  -7  -5   72.26    3.68
   2  -7  -5   69.59    3.26
   2   7   5   73.83    2.95
  -2  -7   5   70.72    3.84
   2   7   5   73.15    3.23
   2   7   5   71.93    3.58
   2   7   6   79.64    2.99
  -2  -7   6   75.09    4.06
   2   7   6   81.54    3.94
   2   7   6   82.00    3.45
   2   7   6   77.38    2.16
   2  -7  -6   79.43    3.44
   2   7   7  171.43    2.47
  -2  -7   7  177.27    6.24
   2  -7  -7  172.31    5.03
   2   7   7  175.18    4.28
   2   7   7  173.97    5.96
   2   7   7  169.39    5.19
  -2  -7   8  107.77    5.11
   2  -7  -8  116.45    4.19
   2   7   8  120.25    5.16
  -2   7  -8  120.30    3.91
   2   7   8  117.52    3.50
   2   7   9  122.21    5.41
   2   7   9  120.34    3.52
  -2  -7   9  122.66    5.59
  -2   7  -9  124.83    3.93
  -2  -7  10   71.25    4.50
   2   7  10   70.36    2.77
   2   7  10   74.34    4.45
  -2   7 -10   70.74    2.97
   2   7  11   59.00    4.18
  -2  -7  11   63.66    4.44
  -2   7 -11   60.32    2.80
   2   7  11   58.92    2.56
  -2  -7  12   44.12    3.91
   2   7  12   38.52    3.67
   2  -7 -12   43.26    3.84
   2  -7 -13   45.50    4.13
  -2  -7  13   44.80    4.11
   2   7  13   42.26    3.91
  -2  -7  14   64.23    5.07
   2   7  14   51.12    4.43
   2  -7 -14   61.31    5.09
   2   7  15   72.06    5.40
   2  -7 -15   86.78    6.43
  -2  -7  15   86.53    6.03
  -2  -7  16   49.53    4.88
   2   7  16   41.74    4.43
   2  -7 -16   52.39    5.31
   2   7  17   84.35    6.23
  -2  -7  17   93.86    4.59
  -2  -7  17   91.98    6.70
   2  -7 -17  105.39    7.71
  -2  -7  18   38.92    4.72
   2  -7 -18   42.04    5.22
  -2  -7  18   39.76    3.19
   2   7  18   38.30    4.55
   2  -7 -19   65.21    6.54
   2   7  19   63.62    5.75
  -2  -7  19   69.01    4.53
  -2  -7  19   74.35    6.48
   2  -7 -20   12.44    2.92
   2   7  20   24.68    3.86
  -2  -7  20   22.83    3.93
  -2  -7  21    1.16    2.19
   2   7  21    2.79    2.24
   2  -7 -22    7.24    2.74
  -2  -7  22   12.34    2.98
  -2  -7  23   40.30    5.32
   2   7  23   36.00    4.94
   2  -7 -23   31.71    5.08
  -2  -7  24   16.75    3.64
   2  -7 -24   10.76    3.15
   2   7  24   18.72    3.96
   2   7  25   49.16    5.95
   2  -7 -25   41.25    5.76
  -2  -7  25   40.28    5.48
   2   7  26   20.09    4.16
  -2  -7  26   13.02    3.55
   2  -7 -27   18.47    3.97
  -2  -7  27   26.13    4.71
   2   7  27   33.71    5.27
  -2  -7  28   13.95    4.04
   2   7  28   11.29    3.60
   2   7  29    3.04    2.66
  -2  -7  29    6.67    3.19
  -2  -7  30   15.73    4.26
  -2   8  30    6.31    2.79
  -2   8  30    8.29    3.16
  -2   8  29   17.09    3.92
  -2   8  29   20.41    4.06
   2  -8  29   18.83    4.27
   2  -8  28    9.95    3.27
  -2   8  28    8.60    2.81
   2  -8  28    5.37    2.36
  -2   8  28   10.46    3.11
  -2   8  27    6.59    2.60
   2  -8  27   14.75    4.18
  -2   8  27    8.54    2.97
  -2   8  27   10.35    3.09
   2  -8  27    0.54    2.34
  -2   8  26    6.86    2.65
   2  -8  26    9.52    3.55
  -2   8  26    9.24    2.76
   2  -8  26    1.76    2.63
  -2   8  26    3.07    1.88
  -2   8  25    5.42    2.61
  -2   8  25    3.04    1.92
  -2   8  25    1.18    1.77
   2  -8  25   -1.53    3.14
   2  -8  25    6.38    3.12
   2  -8  24   14.46    3.95
  -2   8  24   15.33    3.53
   2  -8  24    3.11    3.36
  -2   8  24   11.19    3.03
  -2   8  24   12.02    3.00
  -2   8  23   27.88    4.26
  -2   8  23   26.12    4.09
   2  -8  23   14.25    3.34
  -2   8  23   23.35    3.71
   2  -8  23   33.58    4.70
   2  -8  23   30.49    4.99
   2  -8  22   38.12    4.92
   2  -8  22   40.20    5.56
  -2   8  22   32.07    4.46
  -2   8  22   41.05    4.95
  -2   8  22   36.96    4.53
   2  -8  22   20.24    3.70
   2  -8  21   52.76    5.54
  -2   8  21   45.44    4.80
  -2   8  21   47.05    5.35
  -2   8  21   44.17    4.82
   2  -8  21   30.52    4.71
   2  -8  21   49.25    5.95
  -2   8  20   51.79    4.87
  -2   8  20   44.28    4.79
   2  -8  20   48.69    5.24
   2  -8  20   49.11    5.84
   2  -8  20   40.02    5.19
  -2   8  20   42.56    4.96
   2  -8  19   15.59    3.55
  -2   8  19   16.83    2.94
   2  -8  19   17.78    3.31
  -2   8  19   15.28    2.83
  -2   8  19   11.32    2.92
   2  -8  19   12.56    3.07
  -2   8  18   29.14    3.52
   2  -8  18   26.11    4.48
  -2   8  18   30.02    4.10
  -2   8  18   29.76    3.57
   2  -8  18   29.61    4.04
   2  -8  18   30.56    4.24
  -2   8  17   17.63    2.77
  -2   8  17   14.08    2.57
   2  -8  17   15.60    3.16
   2  -8  17   15.06    3.67
  -2   8  17   15.80    3.08
   2  -8  17   15.54    2.93
  -2   8  16   38.18    3.67
  -2   8  16   37.57    4.39
   2  -8  16   39.80    4.40
   2  -8  16   32.96    3.80
  -2   8  16   34.86    3.56
   2  -8  16   37.08    4.86
  -2   8  15    8.90    1.84
   2  -8  15    7.80    2.86
   2  -8  15   12.80    2.87
  -2   8  15    9.69    2.04
   2  -8  15   10.39    2.24
  -2   8  15    7.64    2.67
   2  -8  14   70.72    5.52
   2  -8  14   72.15    5.06
   2  -8  14   73.11    6.00
  -2   8  14   72.22    5.74
  -2   8  14   70.35    4.37
  -2   8  13   96.91    4.82
   2  -8  13   89.51    6.42
  -2   8  13   84.73    5.97
   2  -8  13   92.93    6.17
   2  -8  12   93.58    6.28
  -2   8  12   86.62    5.92
  -2   8  12   91.00    4.47
   2  -8  12   97.81    6.13
  -2  -8 -11   66.02    4.40
  -2   8  11   67.85    5.09
   2  -8  11   73.77    5.41
  -2   8  11   76.89    3.96
   2  -8  11   72.75    5.25
  -2   8  10   79.59    3.92
   2  -8  10   77.42    5.18
   2  -8  10   78.51    5.26
  -2  -8 -10   73.85    4.55
  -2   8  10   76.14    5.31
   2  -8   9   18.31    2.67
   2  -8   9   18.02    2.86
  -2   8   9   19.31    1.94
  -2  -8  -9   20.83    2.44
  -2   8   9   18.83    2.83
   2  -8   8   50.29    4.07
  -2   8   8   51.21    2.92
   2  -8   8   55.96    3.99
   2   8  -8   53.42    1.59
  -2  -8  -8   48.95    3.53
  -2   8   8   51.77    4.18
   2  -8   7   43.59    3.44
  -2   8   7   48.02    2.72
   2   8  -7   49.18    1.87
  -2   8   7   45.36    3.77
  -2  -8  -7   47.11    3.39
   2  -8   7   46.73    3.77
  -2   8   6   87.27    4.88
   2   8  -6   81.65    2.65
   2  -8   6   77.94    4.25
   2  -8   6   80.40    4.84
  -2   8   6   79.05    3.36
  -2  -8  -6   82.72    4.33
  -2   8   5  141.93    6.00
  -2   8   5  148.89    4.40
  -2  -8  -5  152.84    5.86
   2  -8   5  153.89    5.54
   2  -8   5  156.72    6.50
  -2  -8  -4  195.79    5.89
  -2   8   4  182.63    4.75
   2  -8   4  192.10    5.91
  -2   8   4  199.75    6.79
  -2  -8  -4  194.70    6.45
   2  -8   4  188.05    6.88
  -2   8   3   94.90    3.38
  -2  -8  -3   97.61    4.24
  -2   8   3   91.56    4.60
   2  -8   3   94.67    4.09
   2  -8   3   93.38    4.81
  -2   8   2   79.20    3.04
   2  -8   2   77.52    3.56
  -2  -8  -2   77.16    3.83
  -2   8   2   78.83    3.96
   2  -8   2   77.31    4.28
  -2  -8  -1   12.78    1.81
  -2   8   1   10.77    1.21
  -2   8   1   11.04    1.63
   2  -8   1   11.82    1.47
   2  -8   1   11.71    1.93
   2  -8   0   13.29    1.88
   2  -8   0   12.85    1.38
  -2  -8   0   11.81    1.73
  -2   8   0   11.82    1.27
  -2   8   0   10.34    1.63
  -2   8  -1    7.77    1.43
   2  -8  -1    7.76    1.09
  -2  -8   1    7.99    1.50
   2  -8  -1    9.68    1.72
   2  -8  -2   77.48    3.78
   2  -8  -2   73.42    2.83
  -2   8  -2   75.82    3.71
   2  -8  -2   70.38    3.75
  -2  -8   2   76.09    1.58
  -2  -8   2   77.08    4.05
  -2  -8   3   91.22    4.49
   2  -8  -3   91.21    4.16
  -2   8  -3   85.19    3.89
   2  -8  -3   86.85    4.05
  -2  -8   3   96.34    2.24
   2  -8  -3   98.02    3.14
   2  -8  -4  183.44    4.09
  -2   8  -4  185.03    5.42
  -2  -8   4  175.90    6.19
   2  -8  -4  174.47    5.65
   2  -8  -4  180.14    5.88
   2   8   4  178.08    5.01
   2  -8  -5  165.67    5.37
   2   8   5  172.57    5.00
   2   8   5  161.92    3.97
   2   8   5  165.51    2.46
   2  -8  -5  164.07    5.76
  -2  -8   5  170.74    6.20
   2   8   5  172.18    4.75
   2  -8  -5  172.12    3.85
   2   8   6   87.61    3.32
   2   8   6   82.37    3.56
   2  -8  -6   80.04    3.75
   2  -8  -6   81.22    2.20
  -2  -8   6   83.81    4.50
   2   8   6   84.30    4.21
   2   8   6   79.96    2.48
   2  -8  -6   85.60    4.30
   2   8   7   35.45    1.41
   2  -8  -7   35.62    2.55
   2   8   7   37.63    2.19
   2   8   7   38.58    2.95
   2   8   7   37.87    2.57
   2  -8  -7   34.45    1.69
  -2  -8   7   34.44    3.08
  -2  -8   8   51.68    3.79
   2   8   8   55.33    2.54
   2   8   8   54.45    3.61
   2  -8  -8   55.65    3.12
   2   8   9   21.72    2.46
   2  -8  -9   19.45    1.94
   2   8   9   18.10    1.46
  -2  -8   9   16.58    2.45
  -2   8  -9   19.76    1.72
  -2  -8  10   81.20    4.93
   2  -8 -10   83.62    3.82
   2   8  10   80.93    4.79
   2   8  10   78.79    2.96
  -2   8 -10   81.54    3.31
  -2  -8  11   67.52    4.67
   2   8  11   63.70    2.72
   2  -8 -11   67.51    3.54
   2   8  11   63.13    4.34
  -2   8 -11   62.56    2.90
  -2   8 -12  100.90    3.69
   2  -8 -12  101.61    4.38
   2   8  12   96.57    3.40
   2   8  12   98.05    5.63
  -2  -8  12  101.22    5.92
  -2  -8  13   89.52    5.82
   2   8  13   85.81    5.48
   2   8  14   74.49    5.36
  -2  -8  14   78.37    5.64
  -2  -8  15   19.82    3.24
   2   8  15   15.63    2.75
  -2  -8  16   36.22    4.39
   2  -8 -16   44.81    4.90
   2   8  16   32.23    3.85
  -2  -8  17   19.62    3.58
   2   8  17   12.51    2.80
   2  -8 -17   21.87    3.95
  -2  -8  18   31.08    4.35
   2  -8 -18   30.70    4.42
   2   8  18   20.67    3.51
   2   8  19   12.93    3.03
  -2  -8  19   20.45    3.92
   2  -8 -19   17.65    3.68
   2   8  20   45.62    5.10
   2  -8 -20   38.42    5.57
  -2  -8  20   46.27    5.55
   2  -8 -21   27.98    4.66
  -2  -8  21   37.73    5.13
   2   8  21   37.28    4.85
  -2  -8  22   33.27    4.95
   2   8  22   33.38    4.63
   2   8  23   25.56    4.31
  -2  -8  23   18.53    3.80
  -2  -8  24   21.14    4.41
   2   8  24   19.85    4.12
   2   8  25    6.60    2.75
  -2  -8  25    3.37    2.95
  -2  -8  26   11.34    3.75
   2   8  26   11.59    3.74
   2   8  27    8.37    3.06
  -2  -8  27    9.99    3.79
   2   8  28    9.65    3.46
  -2  -8  28   14.32    4.18
  -2  -8  29   23.76    4.91
   2   8  29   23.12    4.71
  -2  -8  30   14.37    4.09
   2   8  30    7.69    2.72
  -2   9  29   -2.06    2.66
  -2   9  29   -0.80    1.74
   2  -9  28    8.85    3.63
  -2   9  28    7.43    2.81
  -2   9  28    7.65    3.02
  -2   9  28    4.80    2.22
  -2   9  27    4.50    2.09
  -2   9  27    8.62    2.84
  -2   9  27    7.33    2.58
   2  -9  27   14.28    3.88
   2  -9  27    0.16    2.96
  -2   9  26   21.69    4.01
  -2   9  26   24.88    4.25
   2  -9  26   26.40    5.06
   2  -9  26   11.99    3.03
  -2   9  26   23.90    4.23
   2  -9  25   19.56    4.42
   2  -9  25    5.33    2.22
  -2   9  25   11.06    3.14
  -2   9  25   11.99    3.06
  -2   9  25   13.49    3.20
  -2   9  24   13.25    3.25
  -2   9  24    9.45    2.55
   2  -9  24    6.60    2.43
   2  -9  24   19.47    3.96
   2  -9  24   20.58    4.61
  -2   9  24   16.14    3.60
  -2   9  23   15.95    3.17
   2  -9  23   23.90    4.19
   2  -9  23    5.95    2.57
  -2   9  23   15.27    3.12
  -2   9  23   16.71    3.52
   2  -9  23   18.01    3.99
  -2   9  22    7.66    2.77
  -2   9  22    3.91    1.89
   2  -9  22    5.53    2.46
   2  -9  22    7.01    3.17
  -2   9  22    8.71    2.57
   2  -9  22    1.13    2.60
  -2   9  21    4.37    2.06
   2  -9  21    5.96    3.19
   2  -9  21    7.41    2.64
   2  -9  21    0.31    2.07
  -2   9  21    4.48    2.02
  -2   9  21    1.65    1.87
   2  -9  20   13.85    3.12
  -2   9  20   14.63    2.81
  -2   9  20   15.20    3.43
  -2   9  20   15.10    2.96
   2  -9  20   13.16    3.31
   2  -9  20   16.63    4.05
  -2   9  19   29.77    3.69
  -2   9  19   23.46    4.05
   2  -9  19   27.29    4.12
   2  -9  19   30.54    4.37
   2  -9  19   25.72    4.39
  -2   9  19   27.16    3.63
   2  -9  18   51.27    5.91
  -2   9  18   51.69    5.44
  -2   9  18   55.60    4.74
   2  -9  18   55.34    5.67
  -2   9  18   52.75    4.50
  -2   9  17   37.38    4.77
   2  -9  17   42.68    4.94
  -2   9  17   42.84    4.26
   2  -9  17   38.74    4.96
  -2   9  17   46.89    4.13
   2  -9  16   42.79    4.73
  -2   9  16   48.25    3.93
  -2   9  16   48.08    5.20
   2  -9  16   41.25    5.03
  -2   9  16   50.35    4.35
  -2   9  15   38.66    4.59
  -2   9  15   54.83    3.99
   2  -9  15   49.35    5.10
   2  -9  15   46.36    5.17
   2  -9  14   15.32    3.04
   2  -9  14    9.91    2.85
  -2   9  14   17.24    2.33
  -2   9  14   16.21    3.21
   2  -9  13   29.14    3.91
  -2  -9 -13   29.46    3.16
  -2   9  13   30.38    2.75
   2  -9  13   26.75    3.62
  -2   9  13   26.26    3.70
  -2   9  12   26.04    3.57
  -2   9  12   28.89    2.55
   2  -9  12   26.98    3.50
   2  -9  12   29.78    3.74
  -2  -9 -12   24.54    2.94
   2  -9  11   40.07    4.05
  -2  -9 -11   34.52    3.47
  -2   9  11   30.23    3.79
  -2   9  11   34.33    2.68
   2  -9  11   34.85    3.94
  -2   9  10   81.08    5.67
  -2   9  10   79.02    3.87
   2  -9  10   75.36    5.47
   2  -9  10   89.66    5.56
  -2  -9 -10   80.98    4.97
  -2  -9  -9   94.39    5.23
   2   9  -9   93.42    2.00
  -2   9   9   90.10    1.53
  -2   9   9   93.57    5.81
   2  -9   9  101.74    5.70
   2  -9   9  103.14    6.22
  -2   9   9   98.02    4.26
  -2   9   8   96.87    4.12
   2   9  -8  102.41    2.63
  -2   9   8  104.52    5.94
   2  -9   8   97.11    5.37
   2  -9   8   94.13    5.81
  -2  -9  -8   97.89    5.19
  -2   9   7   69.83    4.78
  -2   9   7   75.68    3.48
   2  -9   7   74.57    4.49
   2  -9   7   71.74    4.99
  -2  -9  -7   74.83    4.43
   2   9  -7   74.59    2.58
   2  -9   6   54.22    4.25
  -2   9   6   52.49    2.80
  -2  -9  -6   56.89    3.84
   2  -9   6   55.02    3.70
   2   9  -6   55.47    2.46
  -2   9   6   57.90    4.22
   2   9  -5   16.09    1.41
  -2   9   5   16.12    1.55
   2  -9   5   13.67    1.83
  -2  -9  -5   16.90    2.33
  -2   9   5   19.77    2.60
   2  -9   5   15.50    2.27
  -2  -9  -4   41.24    3.30
  -2   9   4   38.75    2.30
  -2  -9  -4   40.58    2.97
   2  -9   4   40.40    2.99
  -2   9   4   37.52    3.25
   2  -9   4   36.38    3.40
  -2   9   3   60.02    2.76
  -2  -9  -3   58.84    3.55
   2  -9   3   58.18    3.36
  -2   9   3   58.39    3.85
   2  -9   3   54.50    3.91
  -2   9   2   50.74    2.55
   2  -9   2   55.22    3.14
  -2  -9  -2   53.06    3.37
   2  -9   2   55.70    3.87
  -2   9   2   56.65    3.55
  -2  -9  -1   89.39    4.31
  -2   9   1   80.98    3.17
  -2   9   1   76.47    4.05
   2  -9   1   78.95    3.56
   2  -9   1   86.21    4.68
   2  -9   0  100.11    3.80
  -2  -9   0  106.43    4.75
   2  -9   0   98.48    5.01
  -2   9   0  107.76    4.66
   2  -9  -1   77.90    3.23
  -2   9  -1   81.09    3.99
  -2  -9   1   86.10    4.39
   2  -9  -1   84.09    4.50
   2  -9  -2   60.42    2.78
  -2  -9   2   61.38    3.83
  -2  -9   2   63.69    1.24
  -2   9  -2   67.96    3.62
   2  -9  -2   59.93    3.58
   2  -9  -2   61.42    3.77
  -2  -9   3   59.81    1.70
  -2   9  -3   63.22    3.45
  -2  -9   3   63.06    3.89
   2  -9  -3   61.76    2.73
   2  -9  -3   60.68    3.61
   2  -9  -3   58.52    3.64
   2   9   4   40.52    2.47
   2  -9  -4   36.50    2.86
  -2   9  -4   38.41    2.69
  -2  -9   4   40.55    3.34
   2  -9  -4   37.85    2.97
   2  -9  -4   42.08    2.21
  -2  -9   5   16.79    2.27
  -2   9  -5   19.90    1.99
   2   9   5   19.79    1.83
   2  -9  -5   19.37    2.17
   2   9   5   17.88    1.65
   2  -9  -5   20.42    1.54
   2  -9  -5   16.95    2.13
   2   9   6   59.85    3.12
   2  -9  -6   59.19    3.49
   2   9   6   58.13    1.62
   2   9   6   59.49    2.92
   2  -9  -6   59.20    3.79
  -2  -9   6   61.07    3.99
   2   9   7   79.35    4.38
   2   9   7   80.14    3.31
   2   9   7   79.87    2.38
   2   9   7   86.24    3.88
   2  -9  -7   83.48    4.05
   2   9   7   77.32    2.22
  -2  -9   7   79.05    4.69
   2  -9  -7   76.23    2.35
   2  -9  -7   79.42    4.49
  -2  -9   8  105.85    5.51
   2  -9  -8  106.04    4.56
   2   9   8  113.39    3.79
   2   9   8  109.70    5.31
   2  -9  -8  106.70    5.37
   2  -9  -9   96.13    4.35
  -2   9  -9   93.70    3.75
   2   9   9   95.12    3.42
  -2  -9   9  101.49    5.48
   2   9   9   98.16    5.15
   2  -9 -10   87.68    4.15
   2   9  10   91.41    5.17
  -2   9 -10   88.88    3.56
   2   9  10   88.15    3.24
  -2  -9  10   90.82    5.41
  -2  -9  11   31.26    3.40
  -2   9 -11   29.03    2.09
   2   9  11   30.27    1.96
   2   9  11   29.45    3.14
   2  -9 -11   31.56    2.59
   2  -9 -12   20.44    2.15
   2   9  12   19.79    2.88
   2   9  12   18.16    1.62
  -2  -9  12   22.27    3.14
  -2   9 -12   19.40    1.75
   2   9  13   21.94    3.00
   2  -9 -13   23.17    2.28
   2   9  13   23.19    1.77
  -2  -9  13   22.21    3.30
   2   9  14   19.21    3.07
  -2  -9  14   19.19    3.32
   2  -9 -14   16.03    2.08
   2  -9 -15   44.38    3.26
  -2  -9  15   54.65    5.11
   2   9  15   46.09    4.55
   2   9  16   47.04    4.71
  -2  -9  16   48.02    5.03
  -2  -9  17   48.63    5.22
   2   9  17   41.95    4.65
  -2  -9  18   58.55    5.88
   2   9  18   48.48    5.12
  -2  -9  19   33.30    4.62
   2   9  19   24.78    3.91
   2   9  20   11.86    3.00
  -2  -9  20    9.19    2.95
  -2  -9  21    2.70    2.43
   2   9  21    2.37    1.76
  -2  -9  22    4.85    2.81
   2   9  22    2.69    1.88
  -2  -9  23   17.04    4.20
   2   9  23   15.94    3.43
   2   9  24   13.06    3.41
  -2  -9  24   11.01    3.52
  -2  -9  25   19.33    4.28
   2   9  25   16.34    3.74
   2   9  26   23.36    4.34
  -2  -9  26   29.90    5.41
  -2  -9  27   12.21    3.85
   2   9  27    9.83    3.36
  -2  -9  28   10.64    3.86
   2   9  28   11.59    3.70
  -2  -9  29    2.83    3.16
  -2  10  29    4.49    2.56
  -2  10  29    2.55    1.99
  -2  10  28   15.86    3.74
  -2  10  28   10.99    2.93
  -2  10  28   17.32    3.78
  -2  10  27   12.45    3.46
  -2  10  27    6.54    2.42
   2 -10  27   13.70    4.05
  -2  10  27    9.98    3.24
  -2  10  26    3.54    2.24
   2 -10  26    5.12    2.60
  -2  10  26    4.13    2.62
  -2  10  26    2.14    1.82
   2 -10  25   -0.22    3.11
  -2  10  25    3.72    2.24
  -2  10  25    0.03    1.82
  -2  10  25    5.43    2.65
  -2  10  24   19.07    3.53
   2 -10  24   20.24    4.10
   2 -10  24   21.92    4.52
  -2  10  24   18.30    3.95
  -2  10  24    9.95    2.56
   2 -10  23    6.02    2.84
  -2  10  23    8.00    2.44
  -2  10  23   11.19    3.16
   2 -10  23   12.92    3.44
  -2  10  23   10.87    2.63
  -2  10  22   32.76    4.14
   2 -10  22   32.21    5.01
   2 -10  22   31.15    4.76
  -2  10  22   32.77    4.33
  -2  10  22   30.24    4.52
  -2  10  21   15.76    3.08
   2 -10  21   19.65    4.24
  -2  10  21   16.65    3.78
  -2  10  21   18.91    3.36
   2 -10  21   18.60    3.65
   2 -10  20   57.08    6.17
  -2  10  20   55.96    4.97
  -2  10  20   43.03    5.42
  -2  10  20   51.35    5.10
   2 -10  20   51.43    6.28
  -2  10  19   10.64    3.00
   2 -10  19   13.60    3.62
   2 -10  19   14.46    3.41
  -2  10  19   16.55    2.85
  -2  10  19   11.39    2.63
  -2  10  18   12.02    2.36
   2 -10  18   13.66    3.34
   2 -10  18    8.57    3.21
  -2  10  18   10.75    3.16
  -2  10  18   10.91    2.50
  -2  10  17    6.19    1.93
   2 -10  17    3.70    2.21
  -2  10  17    5.40    1.81
  -2  10  17    5.72    2.53
   2 -10  17    6.83    2.61
  -2  10  16   28.52    3.12
  -2  10  16   25.89    4.12
  -2 -10 -16   26.21    3.49
   2 -10  16   24.94    4.07
  -2  10  16   27.98    3.46
   2 -10  16   23.14    3.95
  -2 -10 -15   20.09    3.11
   2 -10  15   30.46    4.34
  -2  10  15   26.13    2.84
  -2  10  15   23.97    4.01
   2 -10  15   19.38    3.57
  -2  10  14   73.34    4.38
   2 -10  14   75.89    6.22
  -2  10  14   73.20    6.16
  -2 -10 -14   72.33    5.42
   2 -10  14   74.13    6.13
  -2  10  13   55.06    3.59
   2 -10  13   53.31    5.26
  -2 -10 -13   50.71    4.46
  -2  10  13   44.80    4.93
   2 -10  13   59.83    5.42
  -2  10  12   68.83    5.83
  -2  10  12   69.42    3.99
  -2 -10 -12   71.96    5.08
   2 -10  12   80.41    5.93
   2 -10  12   69.91    5.79
  -2  10  11   21.16    2.31
   2 -10  11   19.71    3.37
   2 -10  11   20.19    3.22
  -2 -10 -11   17.46    2.67
  -2  10  11   17.08    3.17
  -2  10  10   59.44    3.49
   2 -10  10   60.10    4.75
  -2  10  10   60.00    5.03
   2 -10  10   54.78    4.99
  -2 -10 -10   56.54    4.38
  -2  10   9   15.65    1.87
  -2 -10  -9   16.96    2.64
   2  10  -9   15.13    1.05
   2 -10   9   15.59    2.64
  -2  10   9   18.66    3.13
   2 -10   9   11.16    2.54
   2 -10   8   51.47    4.08
  -2  10   8   47.70    2.91
   2 -10   8   49.88    4.49
   2  10  -8   46.20    2.03
  -2  10   8   45.82    4.28
  -2 -10  -8   46.39    3.90
  -2  10   7   33.83    2.36
   2  10  -7   31.61    1.90
   2 -10   7   34.32    3.29
  -2  10   7   33.80    3.70
   2 -10   7   29.69    3.56
  -2 -10  -7   29.40    3.19
   2 -10   6   95.84    4.94
  -2  10   6   95.59    5.51
   2  10  -6   93.56    3.46
  -2 -10  -6   99.38    5.38
   2 -10   6   91.20    5.64
  -2  10   6   90.38    3.77
   2 -10   5   38.56    3.77
  -2  10   5   36.93    2.38
  -2 -10  -5   35.85    3.25
   2 -10   5   38.74    3.17
  -2 -10  -5   41.11    3.13
  -2  10   5   32.58    3.38
   2  10  -5   34.20    2.23
   2  10  -4   82.50    3.56
   2 -10   4   78.24    4.22
   2 -10   4   75.15    4.98
  -2 -10  -4   80.20    4.25
  -2  10   4   82.23    4.87
  -2  10   4   74.56    3.24
  -2  10   3   33.50    2.17
   2 -10   3   32.79    2.77
  -2 -10  -3   35.21    2.89
  -2  10   3   34.95    3.22
   2 -10   3   33.90    3.34
   2 -10   2   39.91    3.62
  -2  10   2   42.45    2.38
   2 -10   2   42.56    2.94
  -2  10   2   42.48    3.25
  -2 -10  -2   44.70    3.26
  -2  10   1   27.47    1.96
  -2 -10  -1   31.34    2.83
   2 -10   1   29.98    3.09
  -2  10   1   26.79    2.57
   2 -10   1   27.15    2.30
   2 -10   0   14.24    2.20
  -2 -10   0   13.80    2.16
   2 -10   0   12.78    1.57
  -2  10   0   11.68    1.86
  -2 -10   0   18.80    2.78
   2 -10  -1   26.17    2.09
   2 -10  -1   31.72    3.01
  -2 -10   1   29.52    2.77
  -2 -10   1   33.27    3.64
  -2  10  -1   24.94    2.46
   2 -10  -2   48.01    3.57
  -2  10  -2   50.55    3.38
  -2 -10   2   48.35    3.59
  -2 -10   2   55.35    4.58
   2 -10  -2   50.48    2.74
  -2 -10   3   40.93    1.31
  -2  10  -3   37.79    2.84
   2  10   3   37.32    2.42
  -2 -10   3   47.99    4.53
  -2 -10   3   37.21    3.22
   2 -10  -3   40.59    2.41
   2 -10  -3   39.64    3.17
   2 -10  -3   45.19    3.44
   2  10   4   89.04    3.70
  -2 -10   4   87.85    2.40
   2 -10  -4   89.99    3.47
  -2 -10   4   96.93    6.48
  -2  10  -4   90.14    4.32
   2 -10  -4   86.75    4.61
  -2 -10   4   81.48    4.68
   2 -10  -4   91.54    4.82
   2 -10  -5   44.91    3.43
   2 -10  -5   47.22    2.51
  -2  10  -5   37.40    2.80
  -2 -10   5   41.20    3.46
   2  10   5   40.04    2.57
   2  10   5   41.41    2.65
   2 -10  -5   35.33    3.13
   2  10   6   95.46    3.85
  -2 -10   6   89.89    5.10
   2  10   6   85.80    3.88
   2 -10  -6   90.60    4.64
   2 -10  -6   87.52    4.83
   2 -10  -7   28.02    2.61
   2  10   7   28.85    1.24
   2  10   7   28.16    2.09
   2 -10  -7   27.34    2.89
  -2 -10   7   26.83    3.02
   2  10   7   28.78    2.38
   2  10   8   45.58    2.62
   2 -10  -8   43.79    3.26
   2  10   8   45.33    3.58
   2  10   8   38.34    1.71
   2 -10  -8   42.55    3.71
  -2 -10   8   45.32    3.84
   2  10   9   14.46    2.26
   2 -10  -9   14.39    1.97
   2  10   9   13.54    1.21
  -2 -10   9   14.95    2.63
   2  10   9   14.36    1.56
   2 -10  -9   12.96    2.34
   2 -10 -10   63.66    3.81
   2  10  10   59.44    2.79
   2  10  10   55.88    2.49
  -2  10 -10   60.22    3.09
   2 -10 -10   61.97    4.49
   2  10  10   65.60    4.56
  -2 -10  10   60.25    4.66
  -2 -10  11   32.40    3.70
   2 -10 -11   28.54    2.62
   2  10  11   25.70    1.87
   2  10  11   25.82    1.91
   2  10  11   27.71    3.23
  -2  10 -11   25.61    2.07
  -2  10 -12   74.11    3.31
   2  10  12   74.20    3.09
  -2 -10  12   71.71    5.35
   2  10  12   73.98    5.13
   2 -10 -12   70.26    3.97
   2 -10 -13   62.46    3.80
  -2 -10  13   64.81    5.26
   2  10  13   56.59    2.76
   2  10  13   51.33    4.49
  -2  10 -13   58.79    2.96
   2 -10 -14   55.91    3.69
  -2 -10  14   64.34    5.44
   2  10  14   62.61    5.20
   2  10  15   25.99    3.56
  -2 -10  15   28.12    4.05
  -2 -10  16   30.80    4.20
   2  10  16   31.00    3.96
   2  10  17    7.52    2.16
  -2 -10  17   10.20    3.09
   2  10  18   13.58    3.12
  -2 -10  18   11.95    3.22
   2  10  19   11.06    2.66
  -2 -10  19   16.27    3.69
  -2 -10  20   48.16    5.93
   2  10  20   41.31    4.94
   2  10  21   16.07    3.53
  -2 -10  21   12.79    3.65
   2  10  22   29.67    4.36
  -2 -10  22   30.09    4.99
   2  10  23    8.83    2.91
  -2 -10  23   10.45    3.56
   2  10  24   16.30    3.59
  -2 -10  24   28.42    5.30
   2  10  25    3.26    2.21
  -2 -10  25    7.28    3.46
  -2 -10  26    6.35    3.35
   2  10  26    4.35    2.38
   2  10  27   13.33    3.73
  -2 -10  27   13.49    3.86
  -2 -10  28   16.82    4.50
  -2  11  28    6.86    2.98
  -2  11  28    2.95    1.89
  -2  11  27    6.26    2.95
  -2  11  27    4.43    1.96
  -2  11  27    4.81    2.38
  -2  11  26   22.34    3.88
  -2  11  26   28.74    4.83
  -2  11  26   26.41    4.46
   2 -11  26   26.13    5.14
   2 -11  25   10.39    3.62
  -2  11  25    9.35    2.89
  -2  11  25   11.44    3.53
  -2  11  25    8.80    2.57
  -2  11  24    9.96    2.57
   2 -11  24   25.66    4.71
  -2  11  24   19.63    3.72
  -2  11  24   17.45    3.88
   2 -11  24   14.61    3.71
  -2  11  23    8.98    2.79
  -2  11  23    4.69    2.42
   2 -11  23    8.62    3.13
  -2  11  23    4.14    1.62
   2 -11  23    3.45    2.88
   2 -11  22   -0.11    3.52
  -2  11  22    4.49    2.00
  -2  11  22    2.02    2.32
  -2  11  22    4.84    2.04
   2 -11  22    6.79    2.73
  -2  11  21    4.96    2.38
  -2  11  21    2.22    2.25
  -2  11  21    3.20    1.61
   2 -11  21    2.94    2.44
   2 -11  21   -2.50    3.31
  -2  11  20   15.45    3.23
   2 -11  20    4.10    2.29
  -2  11  20   12.18    2.55
  -2  11  20   15.25    3.84
   2 -11  20   15.78    3.70
  -2 -11 -20   15.53    3.41
  -2  11  19   11.65    3.40
  -2  11  19   13.60    2.62
   2 -11  19   14.44    3.57
  -2 -11 -19   10.28    3.05
   2 -11  19   10.00    3.25
  -2  11  19   12.35    2.76
  -2  11  18   44.05    5.44
   2 -11  18   44.55    5.58
   2 -11  18   50.56    5.63
  -2  11  18   48.86    4.15
  -2 -11 -18   46.88    5.21
  -2  11  18   47.60    4.79
   2 -11  17   13.35    3.54
  -2  11  17   21.55    2.68
  -2 -11 -17   19.86    3.43
  -2  11  17   20.45    3.26
   2 -11  17   23.68    4.04
  -2  11  17   19.11    3.88
   2 -11  16   38.47    5.07
  -2  11  16   40.19    3.38
   2 -11  16   38.81    4.91
  -2  11  16   46.18    4.50
  -2 -11 -16   39.05    4.31
  -2  11  16   38.57    5.05
   2 -11  15   16.69    3.50
  -2  11  15   20.52    2.49
  -2 -11 -15   18.41    3.20
   2 -11  15   18.85    3.66
  -2  11  15   14.46    3.51
  -2 -11 -14   29.31    3.74
  -2  11  14   25.26    2.61
   2 -11  14   29.24    4.34
   2 -11  14   26.05    4.05
  -2  11  14   20.54    3.79
  -2  11  13   21.20    2.32
   2 -11  13   20.89    3.64
  -2  11  13   24.94    3.97
   2 -11  13   21.58    3.53
  -2 -11 -13   19.56    3.05
   2 -11  12    0.81    1.75
  -2  11  12    2.53    1.03
   2 -11  12    1.71    1.88
  -2  11  12    3.87    2.40
  -2 -11 -12    1.82    1.53
  -2  11  11   19.27    3.47
   2 -11  11   19.65    3.09
  -2 -11 -11   14.59    2.59
  -2  11  11   15.54    1.95
   2 -11  11   14.35    2.89
  -2  11  10   47.93    3.16
   2 -11  10   48.61    4.95
  -2 -11 -10   53.95    4.48
   2 -11  10   52.32    4.62
  -2  11  10   54.31    5.05
   2 -11   9   48.21    4.27
  -2  11   9   40.31    4.51
  -2 -11  -9   43.81    4.13
  -2  11   9   43.85    2.92
   2 -11   9   46.89    4.77
   2  11  -9   39.41    1.86
  -2  11   8  114.76    6.66
   2 -11   8  100.23    6.61
  -2  11   8  105.00    4.31
   2  11  -8  110.38    3.43
   2 -11   8  108.92    5.85
  -2 -11  -8  119.05    6.37
  -2  11   7   26.50    2.23
  -2  11   7   22.26    3.21
   2  11  -7   25.10    1.85
   2 -11   7   25.31    3.75
   2 -11   7   26.61    3.02
  -2 -11  -7   24.75    3.09
   2  11  -6   36.76    2.36
  -2  11   6   38.75    3.86
  -2  11   6   38.22    2.56
   2 -11   6   32.95    3.71
   2 -11   6   34.60    3.15
  -2 -11  -6   35.49    3.50
  -2  11   5   34.55    3.57
   2 -11   5   28.10    2.85
   2  11  -5   28.78    2.21
  -2 -11  -5   32.03    2.96
  -2  11   5   31.35    2.26
   2 -11   5   28.66    3.44
  -2  11   4   24.48    1.97
  -2 -11  -4   22.76    2.54
   2 -11   4   22.72    3.02
  -2  11   4   23.91    3.09
   2 -11   4   23.18    2.47
   2  11  -4   19.79    1.93
   2 -11   3   20.95    2.31
  -2  11   3   20.39    1.78
  -2 -11  -3   18.82    2.29
  -2  11   3   22.11    2.76
   2 -11   3   19.26    2.74
   2  11  -3   17.81    1.83
  -2  11   2   62.13    3.01
  -2 -11  -2   62.35    3.99
   2 -11   2   68.29    4.80
  -2  11   2   61.35    4.02
   2 -11   2   64.00    3.72
  -2 -11  -1   55.00    3.86
   2 -11   1   53.41    3.27
  -2  11   1   45.17    3.45
   2 -11   1   50.93    4.21
  -2 -11  -1   58.17    4.48
  -2 -11   0  135.96    6.92
  -2 -11   0  117.22    5.49
   2 -11   0  121.55    6.11
  -2  11   0  124.94    5.53
   2 -11   0  112.92    4.59
   2 -11  -1   57.78    4.21
  -2 -11   1   58.58    4.04
  -2  11  -1   51.56    3.57
   2 -11  -1   54.75    3.13
  -2 -11   2   71.28    5.61
   2 -11  -2   65.09    4.42
  -2  11  -2   70.20    4.08
  -2 -11   2   69.46    4.47
   2 -11  -2   64.43    3.28
   2 -11  -3   18.64    2.41
  -2 -11   3   21.92    3.69
  -2 -11   3   19.08    2.53
  -2  11  -3   17.97    2.26
  -2 -11   3   14.20    0.66
   2  11   3   18.25    1.77
  -2 -11   3   18.51    0.77
   2 -11  -3   19.37    1.84
   2 -11  -3   20.43    2.53
  -2 -11   4   22.17    3.64
   2  11   4   19.49    1.89
  -2 -11   4   21.50    1.15
  -2  11  -4   19.70    2.26
   2 -11  -4   22.09    2.72
   2 -11  -4   20.76    1.93
   2 -11  -4   19.14    2.50
  -2 -11   4   18.46    2.48
   2 -11  -5   27.82    3.02
  -2  11  -5   28.00    2.57
   2 -11  -5   28.32    2.12
  -2 -11   5   31.04    4.34
  -2 -11   5   26.05    2.98
   2  11   5   28.08    2.28
   2 -11  -5   31.15    3.05
   2 -11  -6   36.22    3.40
   2  11   6   38.23    2.58
  -2 -11   6   35.01    3.39
   2  11   6   35.72    2.58
   2 -11  -6   36.61    3.34
   2  11   7   28.19    2.45
   2 -11  -7   30.85    2.99
   2  11   7   27.80    2.22
   2 -11  -7   26.92    3.02
  -2 -11   7   29.92    3.32
   2  11   7   28.53    0.96
   2 -11  -8   98.12    5.60
   2  11   8  100.99    5.58
   2  11   8   98.48    2.39
   2  11   8  102.10    4.06
  -2 -11   8   96.11    5.70
   2 -11  -8  100.91    5.20
   2 -11  -9   46.64    3.66
   2  11   9   42.65    1.86
   2  11   9   43.36    2.64
   2  11   9   43.34    3.80
  -2 -11   9   43.23    4.12
   2 -11  -9   44.16    3.98
   2 -11 -10   60.97    4.60
  -2  11 -10   65.89    3.37
   2  11  10   62.65    4.62
   2  11  10   66.62    3.10
   2  11  10   53.21    2.27
   2 -11 -10   59.74    4.01
  -2 -11  10   63.29    4.95
   2 -11 -11   14.55    2.55
   2  11  11   13.94    1.36
  -2 -11  11   16.25    2.88
   2  11  11   13.21    2.32
   2  11  11   16.22    1.61
   2 -11 -11   16.96    2.29
  -2  11 -11   16.59    1.84
  -2  11 -12    5.76    1.14
   2 -11 -12    2.98    1.39
   2  11  12    3.74    0.88
   2  11  12    5.24    1.05
  -2 -11  12    5.05    2.11
   2  11  12    2.75    1.68
   2 -11 -12    3.25    1.47
   2 -11 -13   12.13    1.92
  -2 -11  13   17.19    3.18
  -2  11 -13   17.32    1.78
   2  11  13   13.50    1.50
   2  11  13   12.27    1.53
   2  11  13   11.48    2.46
   2 -11 -13   13.54    2.57
   2  11  14   28.07    2.07
   2  11  14   24.94    2.19
   2  11  14   28.59    3.51
  -2 -11  14   30.99    4.18
   2  11  15   20.97    2.15
   2  11  15   22.94    3.47
   2  11  16   40.17    4.49
   2  11  16   31.54    2.84
  -2 -11  16   45.67    5.24
   2  11  17   16.66    2.23
   2  11  17   18.25    3.38
  -2 -11  17   26.05    4.21
  -2 -11  18   47.09    5.55
   2  11  18   50.45    5.31
   2  11  18   32.18    3.12
  -2 -11  19   12.40    3.38
   2  11  19   10.38    2.58
  -2 -11  20   15.08    3.67
   2  11  20   12.55    3.25
  -2 -11  21    1.12    2.11
   2  11  21    1.68    2.02
  -2 -11  22    8.43    3.41
   2  11  22    4.35    2.18
   2  11  23    7.27    2.75
  -2 -11  23    4.57    2.74
  -2 -11  24   13.61    4.04
   2  11  24    8.42    2.95
  -2 -11  25    9.79    3.49
   2  11  25    8.33    2.95
   2  11  26   26.44    4.78
  -2 -11  26   33.24    6.05
   2  11  27   13.83    3.96
  -2 -11  27   10.40    4.03
   2  11  27    6.44    2.72
  -2  12  27    5.91    2.84
  -2  12  26    4.82    2.72
  -2  12  26    1.92    1.87
  -2 -12 -26   -3.07    3.79
   2 -12  25   -3.62    4.02
  -2  12  25    3.79    2.78
  -2  12  25    2.05    1.71
  -2 -12 -25   -1.35    3.35
   2 -12  24    4.16    3.09
  -2  12  24    7.62    2.49
   2 -12  24    8.46    3.20
  -2  12  24    8.20    2.97
  -2  12  24    7.31    2.76
  -2 -12 -24    2.39    2.86
   2 -12  23   14.83    3.93
  -2  12  23    8.81    3.11
   2 -12  23    1.27    3.22
  -2  12  23   11.00    2.75
  -2  12  23   10.24    2.61
  -2 -12 -23    6.40    2.63
  -2  12  22   21.90    3.92
  -2  12  22   17.54    2.89
  -2  12  22   22.61    4.47
   2 -12  22   17.21    4.08
   2 -12  22   23.52    4.55
  -2 -12 -22   18.33    3.94
  -2 -12 -21    7.63    2.48
   2 -12  21    3.17    2.63
   2 -12  21   11.88    3.69
  -2  12  21    7.27    2.40
  -2  12  21   10.96    2.39
  -2  12  21    6.37    2.44
  -2 -12 -20   22.71    4.17
  -2  12  20   18.88    2.84
   2 -12  20   28.81    4.93
  -2  12  20   21.70    4.19
   2 -12  20   15.27    3.61
  -2  12  20   27.83    4.02
   2 -12  19   11.97    3.29
   2 -12  19    1.91    2.55
  -2  12  19    9.12    1.94
  -2 -12 -19    9.95    2.83
  -2  12  19    9.36    2.65
  -2  12  19    4.36    2.58
  -2  12  18   12.32    2.79
  -2  12  18    8.48    1.89
  -2  12  18    6.78    2.83
  -2 -12 -18    8.49    2.55
   2 -12  18    9.06    2.77
   2 -12  18   10.22    3.35
  -2  12  17    4.59    2.56
  -2 -12 -17    5.50    2.26
  -2  12  17    6.12    1.64
  -2  12  17    7.71    2.18
   2 -12  17    5.89    2.85
   2 -12  17    5.33    2.90
  -2  12  16   14.64    2.22
   2 -12  16   14.24    3.48
  -2  12  16   15.52    3.62
  -2 -12 -16   14.64    3.15
   2 -12  16   17.21    3.69
   2 -12  15   15.65    3.57
   2 -12  15   14.58    3.52
  -2  12  15   10.83    1.86
  -2 -12 -15   11.00    2.69
  -2  12  15   12.85    3.35
  -2  12  14   48.90    5.65
   2 -12  14   57.11    5.65
  -2 -12 -14   53.62    4.99
   2 -12  14   46.07    5.37
  -2  12  14   45.89    3.42
  -2  12  13   10.78    3.37
  -2  12  13   12.87    1.98
   2 -12  13   14.86    3.10
   2 -12  13   10.43    2.96
  -2 -12 -13    9.80    2.30
  -2  12  12   34.54    2.88
  -2 -12 -12   34.68    4.00
   2 -12  12   33.27    4.46
  -2  12  12   30.60    4.23
   2 -12  12   36.16    4.22
  -2 -12 -11    8.21    2.33
  -2  12  11    9.28    1.65
   2 -12  11    7.57    2.58
  -2  12  11    8.76    3.09
   2 -12  11    6.76    1.98
  -2  12  10   24.25    3.76
   2 -12  10   17.41    2.87
  -2  12  10   23.02    2.25
   2 -12  10   21.22    3.58
  -2 -12 -10   23.31    3.24
   2 -12   9    3.91    1.72
   2  12  -9    4.08    0.80
  -2  12   9    4.93    1.19
   2 -12   9    5.09    2.21
  -2 -12  -9    4.80    2.17
  -2  12   9    9.91    2.97
  -2 -12  -8   29.27    3.50
   2  12  -8   25.42    1.82
  -2  12   8   28.41    2.44
   2 -12   8   27.10    3.20
  -2  12   8   26.08    3.78
   2 -12   8   30.96    4.08
  -2  12   7   11.12    1.57
   2  12  -7   14.73    1.61
   2 -12   7   11.65    2.17
   2 -12   7   12.04    2.79
  -2  12   7   13.52    3.12
  -2 -12  -7   11.85    2.53
   2 -12   6   56.74    4.30
   2  12  -6   63.93    3.31
  -2  12   6   61.15    4.88
  -2  12   6   62.01    3.24
   2 -12   6   59.04    5.14
   2 -12   5   31.32    3.06
  -2  12   5   31.14    2.28
  -2 -12  -5   33.45    3.12
   2  12  -5   29.88    2.45
  -2  12   5   32.26    3.80
   2 -12   5   33.15    3.89
   2  12  -4  124.14    4.98
  -2 -12  -4  125.73    5.87
  -2  12   4  125.30    4.39
   2 -12   4  123.27    5.73
   2 -12   4  120.72    6.92
  -2  12   4  130.78    6.62
  -2 -12  -3   27.96    2.96
   2 -12   3   26.72    2.73
   2  12  -3   22.24    2.31
  -2  12   3   25.22    2.04
  -2  12   3   24.86    3.15
   2 -12   3   24.58    3.37
   2 -12   2   68.74    5.11
   2  12  -2   62.39    3.80
  -2  12   2   68.57    4.48
  -2 -12  -2   67.83    4.40
   2 -12   2   62.00    3.91
   2 -12   1   24.50    3.20
   2  12  -1   20.19    2.29
   2 -12   1   24.58    2.40
  -2 -12  -1   26.58    2.91
  -2 -12  -1   31.27    3.65
  -2  12   1   23.38    2.79
  -2 -12   0   21.21    2.69
  -2  12   0   19.32    2.52
  -2 -12   0   27.35    3.68
   2 -12   0   19.03    2.17
   2 -12   0   21.29    2.98
  -2  12  -1   21.45    2.63
   2 -12  -1   21.83    2.16
   2 -12  -1   19.08    2.88
  -2 -12   1   25.38    3.89
  -2 -12   1   19.72    2.64
  -2 -12   2   68.05    5.80
   2 -12  -2   71.60    3.63
  -2  12  -2   70.06    4.28
  -2 -12   2   70.16    4.61
   2 -12  -2   70.98    4.86
   2 -12  -3   22.80    2.15
  -2 -12   3   24.95    4.05
  -2  12  -3   21.02    2.48
  -2 -12   3   21.20    2.86
   2 -12  -3   22.40    2.97
   2  12   3   22.55    2.05
   2 -12  -4  126.41    4.64
   2 -12  -4  130.39    6.40
  -2 -12   4  124.39    6.31
  -2 -12   4  122.38    2.42
  -2  12  -4  128.62    5.57
   2  12   4  120.53    4.56
   2 -12  -4  124.72    6.14
   2 -12  -5   39.70    2.65
  -2 -12   5   45.20    5.30
  -2 -12   5   39.61    1.76
  -2  12  -5   34.94    3.04
   2 -12  -5   41.25    3.84
   2  12   5   38.47    2.68
  -2 -12   5   37.68    3.68
   2 -12  -5   45.14    3.83
   2  12   6   58.50    3.37
   2 -12  -6   59.05    4.64
  -2 -12   6   56.55    4.53
  -2  12  -6   62.15    3.90
   2  12   6   58.79    3.34
   2 -12  -6   63.91    4.45
   2 -12  -7   12.40    2.22
  -2 -12   7   11.98    2.34
   2  12   7   10.45    1.53
   2  12   7   13.93    1.82
   2 -12  -7   12.04    2.43
   2 -12  -8   27.06    3.35
   2  12   8   27.09    2.25
   2 -12  -8   28.09    3.10
  -2 -12   8   28.12    3.38
   2  12   8   25.95    3.05
  -2 -12   9    4.64    1.82
   2  12   9    6.04    1.27
   2  12   9    5.92    1.71
   2 -12  -9    6.45    1.79
   2 -12  -9    6.85    2.15
   2 -12 -10   17.69    2.79
  -2 -12  10   16.88    2.99
   2  12  10   19.97    1.92
   2  12  10   17.44    2.70
   2 -12 -10   15.75    2.28
  -2  12 -11    7.83    1.40
   2 -12 -11    9.43    1.90
  -2 -12  11    7.64    2.26
   2  12  11    7.17    2.00
   2  12  11    6.35    1.20
   2 -12 -11    6.23    2.04
   2 -12 -12   30.73    3.65
   2  12  12   33.72    2.28
  -2 -12  12   35.38    4.07
   2 -12 -12   32.38    3.21
  -2  12 -12   31.89    2.41
   2  12  12   33.64    3.78
  -2 -12  13   17.38    3.29
   2  12  13   11.22    1.42
   2  12  13    9.19    2.32
   2 -12 -13   11.96    2.70
  -2 -12  14   58.95    5.62
   2  12  14   60.48    5.19
   2 -12 -14   49.90    4.89
   2 -12 -15    9.64    2.50
  -2 -12  15   13.17    3.22
   2  12  15   12.97    2.82
  -2 -12  16   15.04    3.35
   2  12  16   15.48    3.06
   2 -12 -16   16.17    3.10
  -2 -12  17    9.91    3.06
   2  12  17    8.28    2.41
   2  12  18    8.93    2.48
  -2 -12  18    8.82    2.94
  -2 -12  19    9.41    3.03
   2  12  19    9.18    2.76
  -2 -12  20   22.79    4.43
   2  12  20   22.04    4.00
  -2 -12  21   12.45    3.65
   2  12  21    5.64    2.15
  -2 -12  22   25.09    4.64
   2  12  22   20.64    4.09
   2  12  23    6.24    2.36
  -2 -12  23   12.53    3.92
   2  12  24    4.11    2.42
  -2 -12  24    6.75    3.35
   2  12  25    3.49    2.68
  -2 -12  25    4.14    2.98
   2  12  26    1.90    2.50
   2  12  26    1.13    1.87
  -2 -12  26    3.47    2.82
  -2  13  26   18.92    4.32
  -2  13  25    4.12    2.45
   2 -13  25    3.65    3.37
  -2  13  25    4.67    2.89
  -2 -13 -25    0.77    3.03
   2 -13  24   28.44    5.24
  -2  13  24   20.93    4.37
  -2  13  24   26.41    4.45
   2 -13  24   17.07    4.36
  -2 -13 -24   23.43    4.89
  -2  13  23    7.03    2.69
  -2  13  23    5.27    2.91
   2 -13  23   -3.83    4.07
  -2 -13 -23    3.63    2.37
   2 -13  23    8.49    3.54
  -2  13  22    3.86    2.13
   2 -13  22    7.25    2.92
  -2  13  22    2.90    2.84
   2 -13  22    0.23    3.49
  -2 -13 -22    3.03    2.55
   2 -13  21    7.42    3.35
   2 -13  21    0.62    3.30
  -2  13  21    7.87    3.05
  -2  13  21    9.34    2.70
  -2 -13 -21    8.51    3.02
  -2  13  20    8.65    2.82
   2 -13  20    2.62    3.05
  -2 -13 -20    0.78    2.37
   2 -13  20    8.75    3.08
  -2  13  20    7.49    3.22
  -2 -13 -19    4.55    2.82
   2 -13  19    2.57    2.71
  -2  13  19    3.98    1.99
   2 -13  19    2.01    2.77
  -2  13  19    5.61    3.09
  -2  13  18   35.59    4.43
  -2 -13 -18   35.98    4.76
  -2  13  18   28.75    3.10
   2 -13  18   40.78    5.69
  -2  13  18   34.80    5.22
   2 -13  18   32.22    4.92
   2 -13  17    7.19    3.23
  -2  13  17    2.83    2.79
  -2  13  17    5.59    1.56
  -2 -13 -17    3.97    2.17
   2 -13  17    5.41    2.85
  -2  13  17    5.22    1.98
   2 -13  16   43.72    5.41
  -2  13  16   42.36    3.50
  -2  13  16   42.36    5.59
   2 -13  16   42.32    5.34
  -2 -13 -16   44.04    4.99
   2 -13  15    9.98    2.84
  -2  13  15   11.60    3.51
  -2  13  15   15.38    2.18
  -2 -13 -15   15.73    3.06
   2 -13  15   10.12    3.13
   2 -13  14   15.64    3.66
   2 -13  14   13.25    3.23
  -2  13  14   14.21    2.10
  -2  13  14   14.98    3.76
  -2 -13 -14   13.36    2.95
  -2  13  13   18.64    2.24
   2 -13  13   21.90    4.01
  -2  13  13   16.24    3.67
   2 -13  13   15.22    3.13
  -2 -13 -13   15.21    2.96
  -2  13  12    5.28    1.47
   2 -13  12    3.95    1.96
  -2  13  12    4.59    2.61
   2 -13  12    7.69    3.06
  -2 -13 -12    6.00    2.16
   2 -13  11   19.99    3.16
  -2 -13 -11   21.93    3.37
  -2  13  11   24.72    4.19
   2 -13  11   22.04    3.87
  -2  13  11   20.96    2.25
   2 -13  10   43.31    4.99
  -2 -13 -10   49.73    4.81
   2 -13  10   47.37    4.43
  -2  13  10   46.14    3.16
  -2  13  10   48.54    5.21
  -2  13   9   11.66    1.72
  -2 -13  -9   11.40    2.73
   2 -13   9    9.23    2.14
   2 -13   9   15.94    3.53
  -2  13   9   12.52    3.06
  -2  13   8   94.80    4.27
  -2 -13  -8   92.31    6.24
   2  13  -8   96.73    3.70
  -2  13   8   93.38    6.51
   2 -13   8   87.49    6.81
   2 -13   8   93.28    5.79
  -2  13   7   29.14    2.38
   2 -13   7   27.30    3.24
   2  13  -7   23.95    2.06
  -2  13   7   28.43    4.03
   2 -13   7   27.34    4.07
  -2  13   6   30.78    3.87
  -2  13   6   26.45    2.24
   2 -13   6   23.54    2.95
   2  13  -6   28.34    2.43
   2 -13   6   25.58    3.87
  -2 -13  -5   28.78    3.09
  -2  13   5   28.87    2.27
  -2  13   5   32.50    3.81
   2 -13   5   25.76    3.05
   2 -13   5   26.73    3.68
   2  13  -5   27.23    2.45
  -2  13   4    8.29    2.51
  -2 -13  -4    6.70    1.90
  -2  13   4    6.08    1.26
   2 -13   4    5.58    2.44
   2 -13   4    5.59    1.74
   2  13  -4    6.91    1.63
   2  13  -3   31.09    2.81
   2 -13   3   28.44    2.92
  -2 -13  -3   28.52    3.03
  -2  13   3   28.16    3.13
   2 -13   3   32.48    4.02
  -2 -13  -2   61.00    4.36
   2 -13   2   61.83    5.26
  -2  13   2   63.92    4.60
   2  13  -2   65.52    4.12
   2 -13   2   61.08    4.07
   2  13  -1   43.08    3.50
   2 -13   1   58.15    4.99
  -2 -13  -1   59.92    4.30
  -2  13   1   51.27    4.05
   2 -13   1   53.77    3.65
   2  13   0  141.01    6.38
   2 -13   0  132.73    5.47
  -2 -13   0  143.11    6.53
  -2  13   0  146.67    6.51
   2 -13   0  139.79    7.48
  -2  13  -1   44.22    3.63
   2 -13  -1   57.03    4.91
  -2 -13   1   51.54    4.20
   2 -13  -1   50.45    3.34
  -2 -13   1   60.38    5.54
   2 -13  -2   65.21    3.73
  -2 -13   2   67.50    4.73
  -2  13  -2   71.17    4.56
  -2 -13   2   79.35    6.50
   2 -13  -2   66.87    5.08
   2  13   2   62.61    3.31
   2 -13  -3   28.82    2.48
  -2  13  -3   27.34    2.87
  -2 -13   3   28.82    3.27
   2 -13  -3   29.39    3.40
  -2 -13   3   36.82    4.67
   2  13   3   28.09    2.29
  -2  13  -4    4.86    1.53
   2 -13  -4    6.16    2.00
  -2 -13   4    8.58    3.15
   2 -13  -4    6.06    1.30
  -2 -13   4    7.42    2.09
   2  13   4    5.66    1.38
   2 -13  -5   35.60    3.67
   2 -13  -5   35.22    2.67
  -2  13  -5   32.77    3.10
   2  13   5   29.25    2.42
   2 -13  -5   36.15    3.73
  -2 -13   5   27.02    3.23
  -2  13  -6   27.85    2.76
   2  13   6   27.85    2.46
  -2 -13   6   22.43    3.12
   2 -13  -6   30.17    3.62
   2 -13  -6   30.71    3.44
   2  13   6   29.69    2.53
   2  13   7   21.74    2.19
   2  13   7   28.45    2.58
   2 -13  -7   31.11    3.39
   2 -13  -7   25.20    3.40
  -2 -13   7   28.74    3.56
   2 -13  -8   90.43    5.53
   2  13   8   91.72    4.23
  -2 -13   8   84.39    5.94
   2 -13  -8   91.23    5.97
   2 -13  -9   11.31    2.26
   2  13   9   13.19    2.67
   2  13   9    9.81    1.54
   2 -13  -9   10.47    2.66
  -2 -13   9   12.29    2.73
  -2 -13  10   41.17    4.40
   2  13  10   41.21    2.71
   2 -13 -10   39.75    4.19
   2  13  10   44.82    4.25
   2 -13 -10   37.70    3.62
   2 -13 -11   21.31    2.78
   2  13  11   22.34    3.14
  -2 -13  11   24.32    3.56
   2  13  11   19.95    1.92
   2 -13 -11   19.68    3.17
  -2  13 -11   22.95    2.23
  -2 -13  12    8.36    2.59
   2 -13 -12    4.04    1.88
   2  13  12    8.08    2.17
   2  13  12    7.94    1.28
  -2 -13  13   23.54    3.81
   2  13  13   20.80    3.23
   2 -13 -13   17.00    2.97
   2 -13 -14   17.36    3.18
  -2 -13  14   18.98    3.68
   2  13  14   16.85    3.17
   2 -13 -15   12.66    2.94
  -2 -13  15   15.39    3.70
   2  13  15   11.53    2.76
   2 -13 -16   44.90    5.06
   2  13  16   45.75    5.01
  -2 -13  16   53.00    5.98
   2  13  17    2.84    2.06
  -2 -13  17    8.25    2.80
   2 -13 -17    5.66    2.40
   2 -13 -18   34.63    4.85
  -2 -13  18   35.48    5.21
   2  13  18   37.00    4.83
  -2 -13  19    4.01    2.43
   2  13  19    1.54    1.65
   2 -13 -19    3.09    2.39
  -2 -13  20    5.62    3.10
   2 -13 -20    4.59    2.48
   2  13  20    3.72    2.31
  -2 -13  21    7.27    3.14
   2 -13 -21    5.09    2.55
   2  13  21    4.67    2.15
  -2 -13  22    9.04    3.55
   2  13  22    6.11    3.04
  -2 -13  23    2.95    2.41
   2  13  23    3.53    2.24
   2  13  24   16.16    4.06
  -2 -13  24   16.56    4.41
   2  13  24   20.48    4.66
  -2 -13  25    4.90    3.71
   2  13  25    5.01    3.14
   2  13  25    3.33    2.32
  -2  14  24    5.96    2.92
   2 -14  24   11.22    4.23
  -2  14  24    7.37    3.18
  -2 -14 -24    6.08    3.31
  -2  14  23    0.57    2.01
  -2  14  23    6.19    3.16
   2 -14  23    4.96    3.41
  -2 -14 -23    4.36    2.69
   2 -14  23    5.28    3.10
  -2  14  22   22.61    4.59
   2 -14  22   27.02    5.25
  -2  14  22   14.81    3.49
  -2 -14 -22   21.61    4.58
   2 -14  22   12.22    3.83
   2 -14  21   -1.78    2.52
  -2  14  21    1.48    2.02
   2 -14  21   -2.18    3.48
  -2  14  21    1.01    2.36
  -2 -14 -21    2.12    2.21
   2 -14  20   26.50    5.09
  -2  14  20   21.59    3.89
  -2  14  20   18.51    4.15
   2 -14  20   19.43    4.70
  -2 -14 -20   25.06    4.47
  -2  14  19    7.52    2.61
  -2  14  19    6.36    3.28
   2 -14  19    1.66    2.46
  -2 -14 -19    8.20    3.06
   2 -14  19    5.70    2.78
  -2 -14 -18    8.21    2.85
   2 -14  18    6.40    2.84
  -2  14  18    4.87    2.26
  -2  14  18   10.51    3.71
   2 -14  18    5.39    2.97
   2 -14  17    3.51    2.47
  -2  14  17    8.71    2.71
   2 -14  17    6.87    3.02
  -2  14  17    5.37    3.12
  -2 -14 -17    6.61    2.57
  -2 -14 -16    5.58    2.47
   2 -14  16    5.59    2.54
  -2  14  16    8.97    3.52
   2 -14  16    3.02    2.33
   2 -14  15    2.33    2.20
   2 -14  15    3.44    2.18
  -2  14  15    8.14    3.58
  -2 -14 -15    5.10    2.42
  -2 -14 -14   45.22    5.03
  -2  14  14   40.28    5.59
   2 -14  14   38.19    5.34
   2 -14  14   44.51    5.21
  -2 -14 -13   10.68    3.12
  -2  14  13    8.04    3.31
   2 -14  13    7.90    3.11
   2 -14  13   10.09    2.96
  -2  14  12   54.06    5.92
   2 -14  12   54.29    5.38
  -2 -14 -12   58.64    5.40
   2 -14  12   52.59    5.90
  -2  14  11   16.89    3.81
  -2  14  11   12.28    1.67
   2 -14  11   11.84    2.83
   2 -14  11   12.54    3.46
  -2 -14 -11   13.09    2.97
   2 -14  10   19.80    3.89
  -2  14  10   23.74    2.37
  -2 -14 -10   25.34    3.75
   2 -14  10   19.68    3.05
  -2  14  10   26.95    4.38
  -2  14   9   29.79    4.27
   2 -14   9   25.66    3.42
  -2  14   9   27.17    2.39
  -2 -14  -9   31.03    4.10
   2 -14   9   26.95    4.28
   2 -14   8    2.27    2.36
  -2  14   8    4.91    1.32
   2 -14   8    4.52    2.00
  -2  14   8    8.35    2.95
  -2  14   7    4.40    1.16
   2 -14   7    3.61    1.76
   2  14  -7    2.98    0.90
   2 -14   7    3.28    2.17
  -2  14   6   58.62    3.25
   2 -14   6   52.15    4.30
  -2  14   6   64.35    5.29
   2  14  -6   55.67    3.41
   2 -14   6   55.80    5.59
   2  14  -5    4.05    1.32
  -2 -14  -5    5.44    1.80
  -2  14   5    5.71    1.23
   2 -14   5    7.81    2.42
   2 -14   5    4.34    1.58
  -2  14   5    7.91    2.55
  -2  14   4   36.89    3.86
   2  14  -4   38.83    3.15
   2 -14   4   36.83    3.47
  -2 -14  -4   38.38    3.55
   2 -14   4   37.95    4.44
  -2 -14  -3    5.46    1.78
   2 -14   3    3.83    1.40
  -2  14   3    0.89    1.74
   2  14  -3    2.69    1.20
   2 -14   3    7.26    2.57
  -2 -14  -2   47.43    4.01
  -2  14   2   42.72    3.91
   2 -14   2   44.83    4.66
   2 -14   2   40.15    3.45
   2  14  -2   41.16    3.42
  -2  14   1   20.41    2.82
   2 -14   1   18.85    3.18
   2  14  -1   16.30    2.46
   2 -14   1   17.34    2.33
  -2 -14  -1   19.91    2.83
  -2  14   0    5.17    1.97
   2 -14   0    3.12    1.92
   2 -14   0    4.98    1.66
  -2 -14   0    8.11    2.26
   2  14   0    2.29    1.40
   2 -14  -1   10.75    1.87
  -2 -14   1   15.86    2.60
  -2  14  -1   13.51    2.34
   2 -14  -1   15.18    2.96
   2  14   1    8.53    1.81
  -2 -14   2   38.72    3.91
  -2  14  -2   41.87    3.66
   2  14   2   35.10    3.59
   2 -14  -2   40.82    4.32
   2  14   2   35.07    2.59
   2 -14  -2   37.10    3.09
  -2 -14   2   47.20    5.29
   2  14   3    3.93    1.12
   2 -14  -3    6.03    1.49
  -2  14  -3    1.99    1.38
   2  14   3   -1.01    2.13
   2 -14  -3    5.84    2.09
  -2 -14   3    2.09    1.60
   2 -14  -4   44.76    4.33
   2  14   4   40.90    2.82
  -2  14  -4   42.08    3.55
  -2 -14   4   38.54    3.97
   2 -14  -4   40.80    2.95
   2 -14  -5    4.53    1.31
  -2  14  -5    5.98    1.90
  -2 -14   5    3.45    1.81
   2  14   5    3.12    1.02
   2 -14  -5    4.05    1.88
  -2  14  -6   63.53    4.20
   2  14   6   59.87    3.70
   2 -14  -6   60.14    5.01
   2  14   6   60.42    3.59
  -2 -14   6   63.29    5.06
   2 -14  -6   57.21    4.80
   2 -14  -7    8.65    2.26
   2 -14  -7   10.65    2.63
   2  14   7    6.58    1.25
  -2 -14   7    7.32    2.13
  -2 -14   8    5.10    2.17
   2 -14  -8    4.78    1.80
   2  14   8    3.67    1.24
   2 -14  -8    5.74    2.53
   2  14   9   32.48    2.64
  -2 -14   9   29.66    3.88
   2  14   9   31.77    3.71
   2 -14  -9   30.60    3.42
   2 -14  -9   31.66    3.92
   2  14  10   16.80    3.00
   2 -14 -10   17.65    3.17
   2  14  10   16.43    1.88
  -2 -14  10   18.36    3.40
   2 -14 -10   16.27    2.68
  -2 -14  11   13.59    3.31
   2  14  11    9.22    2.38
   2  14  11   12.09    1.65
   2 -14 -11   13.44    2.92
   2  14  12   51.43    5.04
  -2 -14  12   42.98    4.74
   2 -14 -12   45.40    4.78
   2 -14 -13    6.91    2.41
   2  14  13    6.06    2.30
  -2 -14  13   11.61    2.95
   2  14  14   44.75    4.88
   2 -14 -14   40.91    4.65
  -2 -14  14   48.83    5.36
   2  14  15    3.71    1.98
  -2 -14  15    7.72    2.85
   2 -14 -15    6.97    2.73
   2  14  16    6.99    2.38
  -2 -14  16   10.31    3.13
   2 -14 -16    6.19    2.62
   2 -14 -17    4.53    2.39
  -2 -14  17    8.51    3.20
   2  14  17    5.00    2.29
  -2 -14  18    7.62    3.01
   2 -14 -18    4.78    2.67
   2  14  18    4.18    2.45
   2  14  19    1.88    1.85
  -2 -14  19    8.72    3.49
   2 -14 -19    5.82    2.96
   2  14  20   16.56    3.82
   2 -14 -20   20.72    4.60
  -2 -14  20   21.39    4.56
  -2 -14  21   -0.66    2.79
   2  14  21   -1.21    2.67
   2 -14 -21   -2.27    2.81
   2  14  22   24.11    4.71
   2 -14 -22   21.25    4.56
  -2 -14  22   30.37    5.70
   2  14  22   24.35    4.49
   2  14  23   -1.29    2.90
   2 -14 -23   -5.71    4.28
   2  14  23    0.18    2.50
  -2 -14  23    5.35    3.12
   2 -14 -24   -0.14    4.04
  -2 -14  24    4.42    3.61
   2  14  24    4.36    2.64
   2 -15  23    5.75    3.45
  -2  15  23    6.57    2.96
  -2  15  23    6.01    3.06
  -2 -15 -23    6.64    3.31
   2 -15  22    2.51    2.94
  -2  15  22    2.90    2.79
  -2 -15 -22   -1.46    2.35
  -2  15  22   -0.49    1.82
   2 -15  22   -1.79    3.36
   2 -15  21    2.45    3.14
  -2  15  21    3.49    2.94
  -2  15  21    2.75    1.97
  -2 -15 -21    2.49    2.79
   2 -15  21    3.63    3.09
   2 -15  20    3.34    3.28
  -2 -15 -20    7.44    3.43
  -2  15  20    3.41    1.83
  -2  15  20    2.54    2.56
   2 -15  20    1.97    2.82
   2 -15  19    7.66    3.35
  -2  15  19    6.05    2.95
  -2  15  19    6.10    2.45
   2 -15  19    3.70    2.55
  -2 -15 -19    5.79    2.97
  -2  15  18   35.36    4.75
  -2 -15 -18   32.48    4.95
   2 -15  18   32.24    5.50
  -2  15  18   31.55    5.31
   2 -15  18   31.98    5.03
  -2  15  17    0.56    1.73
   2 -15  17    0.28    2.55
  -2 -15 -17    3.27    2.44
   2 -15  17   -0.57    2.48
  -2  15  17    4.70    3.28
   2 -15  16   37.16    5.25
  -2 -15 -16   40.66    5.10
  -2  15  16   34.87    5.44
   2 -15  16   39.06    5.76
  -2  15  15   11.00    3.82
   2 -15  15    3.90    2.11
   2 -15  15    4.47    2.60
  -2 -15 -15    6.95    2.76
   2 -15  14    8.86    3.19
   2 -15  14    8.81    2.84
  -2  15  14    9.21    3.49
  -2 -15 -14   10.33    2.99
  -2  15  13   10.40    3.34
   2 -15  13    5.61    2.50
   2 -15  13    6.36    2.93
  -2 -15 -13   10.09    3.14
   2 -15  12    3.51    2.20
   2 -15  12    4.51    2.76
  -2  15  12    8.40    3.45
  -2 -15 -12    5.15    2.58
  -2  15  11   11.57    3.29
   2 -15  11    9.76    2.67
   2 -15  11    5.88    2.55
  -2 -15 -11   10.60    3.00
   2 -15  10   41.34    5.42
  -2  15  10   47.83    5.50
  -2 -15 -10   45.76    5.00
   2 -15  10   39.90    4.56
  -2  15   9    6.05    3.12
   2 -15   9    4.14    2.25
   2 -15   9    7.47    2.98
   2 -15   8   85.82    6.00
  -2  15   8   96.89    7.11
   2 -15   8   88.07    7.43
  -2  15   7   17.36    3.61
   2 -15   7    9.47    2.35
   2 -15   7   10.24    3.19
   2  15  -6   18.31    2.15
   2 -15   6   15.33    2.50
  -2  15   6   22.61    3.68
   2 -15   6   14.23    3.21
   2 -15   5    5.99    1.81
  -2 -15  -5    9.48    2.17
  -2  15   5    5.22    2.08
   2  15  -5    7.71    1.68
   2 -15   5    5.43    2.39
   2 -15   4    4.30    1.69
  -2 -15  -4    3.75    1.76
  -2  15   4    2.04    1.77
   2  15  -4    3.71    1.56
   2 -15   4    5.67    2.61
  -2 -15  -3    8.02    1.91
   2 -15   3    7.37    1.81
  -2  15   3    5.66    1.64
   2  15  -3    6.48    1.77
   2 -15   3    7.30    2.64
   2 -15   2   22.05    2.73
   2  15  -2   18.90    2.62
  -2 -15  -2   21.59    2.88
  -2  15   2   23.58    3.08
   2 -15   2   24.54    3.97
   2  15  -1    5.27    1.67
  -2  15   1    5.38    1.92
  -2 -15  -1    6.57    2.03
   2 -15   1    8.99    1.90
   2 -15   1   11.36    2.90
  -2 -15   0   50.33    4.27
   2 -15   0   45.35    3.59
   2  15   0   45.11    4.02
   2 -15   0   47.39    5.02
  -2  15   0   45.64    4.00
   2  15   1    7.40    1.30
   2 -15  -1    6.97    1.72
  -2 -15   1    9.81    2.30
  -2  15  -1    8.00    2.07
   2  15   1    5.11    1.63
   2 -15  -1    8.52    2.67
   2  15   2   23.05    3.14
   2  15   2   23.63    2.26
   2 -15  -2   26.66    2.78
  -2 -15   2   30.84    3.62
   2 -15  -2   25.09    3.60
  -2  15  -2   27.88    3.39
   2  15   3    6.19    1.30
  -2 -15   3    5.96    1.91
   2 -15  -3    5.14    1.87
   2 -15  -3    6.68    1.46
  -2  15  -3    5.26    1.65
   2  15   3    3.20    1.96
   2  15   4    1.93    2.20
   2 -15  -4    2.53    1.77
  -2 -15   4    6.11    2.18
   2  15   4    3.67    1.08
   2 -15  -4    5.35    1.43
  -2  15  -4    4.30    1.68
   2  15   5   10.94    1.71
   2 -15  -5   11.83    1.75
   2  15   5    7.18    1.65
  -2  15  -5   11.82    2.27
  -2 -15   5   11.83    2.63
   2 -15  -5   11.67    2.52
  -2 -15   6    7.31    2.38
  -2  15  -6   11.87    2.25
   2  15   6    8.05    1.87
   2  15   6   11.26    1.71
   2 -15  -6   13.20    2.66
   2  15   6   15.03    1.98
  -2 -15   7    7.58    2.29
   2  15   7    4.77    1.93
   2  15   7    6.95    1.52
   2 -15  -7    6.70    2.15
   2 -15  -7   10.47    2.75
   2  15   8   87.03    4.42
  -2 -15   8   81.37    6.09
   2 -15  -8   77.62    6.07
   2 -15  -8   76.06    5.85
  -2 -15   9    2.93    2.23
   2 -15  -9    7.61    2.76
   2 -15  -9    6.42    2.14
   2  15   9    6.18    2.17
   2  15   9    3.79    1.22
   2  15  10   36.53    4.24
   2  15  10   44.32    3.08
   2 -15 -10   43.76    4.92
  -2 -15  10   41.61    4.69
  -2 -15  11    9.26    2.64
   2 -15 -11    7.52    2.64
   2  15  11    7.35    2.27
  -2 -15  12    6.53    2.62
   2 -15 -12    5.63    2.58
   2  15  12    5.45    2.24
   2 -15 -13    7.50    2.63
   2  15  13    6.65    2.29
  -2 -15  13    8.46    2.89
  -2 -15  14   15.90    3.48
   2 -15 -14   13.03    3.31
   2  15  14   11.75    2.93
  -2 -15  15   14.55    3.60
   2 -15 -15    6.67    3.00
   2  15  15    6.82    2.44
   2  15  16   33.60    4.73
  -2 -15  16   44.25    5.76
   2 -15 -16   37.88    4.98
  -2 -15  17    5.57    3.29
   2 -15 -17   -1.03    2.12
   2  15  17    2.60    2.00
   2 -15 -18   33.43    5.01
  -2 -15  18   36.96    5.38
   2  15  18   29.95    4.57
   2  15  18   27.73    5.02
   2  15  19    0.93    2.52
  -2 -15  19    8.22    3.65
   2  15  19    2.25    2.26
   2 -15 -19    7.10    3.38
   2 -15 -20    2.97    2.14
   2  15  20    5.41    2.59
  -2 -15  20   10.57    3.79
   2  15  20    5.53    3.35
   2 -15 -21    0.71    2.53
   2  15  21    1.87    2.38
  -2 -15  21    6.45    3.83
   2  15  21    2.19    2.09
  -2 -15  22   -0.33    2.55
   2  15  22    0.56    2.20
   2  15  22    2.10    2.82
   2 -15 -22    2.18    3.11
  -2  16  21    0.82    2.51
  -2  16  21    3.62    2.49
  -2 -16 -21    5.95    3.85
   2 -16  21    0.93    2.65
   2 -16  21   -1.87    3.19
  -2  16  20   22.64    4.95
  -2  16  20   22.95    4.31
  -2 -16 -20   24.46    4.98
   2 -16  20   25.60    5.09
   2 -16  20   16.18    4.34
  -2  16  19    5.58    3.30
  -2  16  19    2.44    1.99
   2 -16  19    5.82    3.57
  -2 -16 -19    2.68    3.00
   2 -16  19    2.02    2.76
  -2  16  18    8.28    3.45
   2 -16  18    7.39    2.99
   2 -16  18    9.98    3.81
  -2 -16 -18   14.54    3.85
  -2  16  18    8.52    2.78
  -2  16  17   11.92    4.19
  -2  16  17    5.99    2.36
   2 -16  17    7.09    3.15
   2 -16  17    5.70    3.12
  -2 -16 -17    8.55    3.45
   2 -16  16    2.94    2.47
  -2  16  16    2.83    2.93
  -2 -16 -16    6.23    2.87
   2 -16  16    2.42    2.96
  -2  16  15    6.07    3.17
   2 -16  15    4.10    2.55
   2 -16  15    3.19    3.17
  -2 -16 -15    9.30    3.16
  -2 -16 -14   38.83    5.13
  -2  16  14   35.95    5.51
   2 -16  14   38.94    5.03
   2 -16  14   36.97    5.66
   2 -16  13    2.13    2.34
  -2 -16 -13    2.59    2.52
  -2  16  13    2.60    3.21
   2 -16  13   -0.79    2.31
  -2 -16 -12   33.83    4.60
   2 -16  12   31.37    5.24
   2 -16  12   30.42    4.29
  -2  16  12   36.27    5.28
   2 -16  11    8.66    2.39
  -2  16  11   12.65    3.57
   2 -16  10   18.24    4.12
  -2  16  10   24.67    4.38
   2 -16  10   18.08    3.37
   2 -16   9   13.74    3.53
  -2  16   9   17.54    3.99
   2 -16   9   13.11    2.89
  -2  16   8   13.76    3.68
   2 -16   8    8.72    2.58
   2 -16   8    9.69    3.35
   2 -16   7    9.82    2.48
   2 -16   7    6.28    2.94
  -2  16   7   14.70    3.43
  -2  16   6   21.94    3.59
   2 -16   6   27.99    3.64
   2 -16   6   31.57    4.70
   2 -16   5    1.28    2.14
   2 -16   5    0.55    1.42
  -2  16   5   -2.21    2.39
   2  16  -5    2.49    1.42
  -2 -16  -5    0.92    1.58
  -2 -16  -4   43.14    4.09
   2 -16   4   53.87    5.81
  -2  16   4   42.30    4.33
   2  16  -4   47.35    3.80
   2 -16   4   50.51    4.34
   2  16  -3    3.42    1.54
  -2 -16  -3    4.79    1.94
   2 -16   3    6.97    2.88
  -2  16   3    2.15    1.71
   2 -16   3    3.22    1.46
   2 -16   2   33.03    3.41
   2  16  -2   34.81    3.56
  -2 -16  -2   35.82    3.77
  -2  16   2   33.24    3.72
   2 -16   2   39.09    5.01
  -2 -16  -1    9.43    2.17
   2 -16   1    6.55    1.68
   2  16  -1    8.08    2.05
   2 -16   1    9.59    2.88
  -2  16   1    7.94    2.08
  -2  16   0    1.16    1.55
   2 -16   0    2.23    1.33
   2  16   0    1.78    1.40
   2 -16   0    6.01    2.55
  -2 -16   0    2.81    1.84
   2 -16  -1    6.31    1.52
  -2 -16   1    7.90    2.39
  -2  16  -1    6.64    1.91
   2 -16  -1    8.90    2.76
   2  16   1    6.34    1.99
   2 -16  -2   34.59    3.16
  -2 -16   2   32.15    3.77
  -2  16  -2   31.81    3.46
   2  16   2   32.24    3.71
   2 -16  -2   39.09    4.65
   2 -16  -3    4.09    1.29
   2 -16  -3    6.41    2.49
  -2  16  -3    3.46    1.67
   2  16   3    4.41    1.70
  -2 -16   3    6.65    2.14
   2 -16  -4   47.83    3.54
  -2  16  -4   51.49    4.23
   2  16   4   45.82    4.62
  -2 -16   4   50.54    4.67
   2 -16  -4   46.98    5.10
  -2  16  -5    2.68    1.66
   2  16   5    0.15    2.23
   2 -16  -5    0.29    0.91
  -2 -16   5   -1.02    1.90
   2 -16  -5    1.94    1.99
[truncated: 15,878,235 more chars]
